# Supplementary material for: Exploring the causal relationship between immune factors and chondrosarcoma: a Mendelian randomization study
Source: Discov Oncol. 2025 May 18;16:801. doi: 10.1007/s12672-025-02654-5 (PMC12086138; doi:10.1007/s12672-025-02654-5)
Supplement: Supplementary file 3 — Table 2. Results of the causal effect of immune traits on chondrosarcoma. Table 3. The instrumental variables for significant immune traits used in MR analyses of immune traits on chondrosarcoma. Table 4. Results of the causal effect of inflammatory proteins on chondrosarcoma. Table 5. The instrumental variables for the significant inflammatory protein used in MR analyses of inflammatory proteins on chondrosarcoma. Table 6. Causal effects of immune traits associated with chondrosarcoma on inflammatory proteins related to chondrosarcoma. Table 7. The mediation effect of immune traits on chondrosarcoma via inflammatory proteins [file 12672_2025_2654_MOESM3_ESM.xlsx]

## Sheet: Table of Content
Supplementary Table List	Table title
Supplementary Table 2	Results of the causal effect of immune traits on chondrosarcoma
Supplementary Table 3	The instrumental variables for significant immune traits used in MR analyses of immune traits on chondrosarcoma
Supplementary Table 4	Results of the causal effect of inflammatory proteins on chondrosarcoma
Supplementary Table 5	The instrumental variables for significant inflammatory protein used in MR analyses of inflammatory proteins on chondrosarcoma
Supplementary Table 6	Causal effects of immune traits associated with chondrosarcoma on inflammatory protein associated with chondrosarcoma
Supplementary Table 7	The mediation effect of immune cell on chondrosarcoma via inflammatory protein

## Sheet: Supplementary Table 2
Results of the causal effect of immune traits on chondrosarcoma
Outcome	Exposure(GWAS Catalog Accession Number)	Trait	Trait type	Panel	Statistical trait name	No.of SNP	Method	OR(95% CI)	P	PRESSO Global p	Egger intercept p	Q Pvalue
Chondrosarcoma	GCST90001815	CD38 on IgD- CD38dim	MFI	B cell	Bcells.trait644	20	IVW	0.719(0.571, 0.906)	0.00508813	0.332	0.692086	0.281813
						20	Weighted median	0.69(0.497, 0.958)	0.0265572
						20	Weighted mode	0.745(0.572, 0.97)	0.0418123
						20	MR Egger	0.743(0.559, 0.988)	0.0560802
Chondrosarcoma	GCST90001445	IgD- CD38- %B cell	Relative count	B cell	BC_Trait7	12	IVW	2.458(1.282, 4.714)	0.00678127	0.929	0.716137	0.914492
						12	Weighted median	2.246(0.938, 5.379)	0.0693153
						12	Weighted mode	1.859(0.642, 5.378)	0.277021
						12	MR Egger	2.048(0.643, 6.518)	0.252968
Chondrosarcoma	GCST90001809	CD38 on CD20-	MFI	B cell	Bcells.trait597	19	IVW	2.169(1.179, 3.991)	0.0128498	0.768667	0.873555	0.743488
						19	Weighted median	2.264(0.984, 5.209)	0.0547333
						19	Weighted mode	2.774(0.762, 10.098)	0.13898
						19	MR Egger	1.947(0.461, 8.229)	0.377419
Chondrosarcoma	GCST90001452	CD11c+ CD62L- monocyte AC	Absolute count	cDC	DC_Trait530	22	IVW	0.686(0.509, 0.924)	0.0130146	0.765	0.969663	0.703552
						22	Weighted median	0.742(0.482, 1.142)	0.17507
						22	Weighted mode	0.717(0.491, 1.046)	0.0986824
						22	MR Egger	0.69(0.455, 1.044)	0.0946634
Chondrosarcoma	GCST90001465	CD86+ myeloid DC %DC	Relative count	cDC	f_DC_Trait513	23	IVW	1.225(1.041, 1.441)	0.0144176	0.966	0.644695	0.967199
						23	Weighted median	1.304(1.051, 1.617)	0.0156494
						23	Weighted mode	1.238(1.024, 1.498)	0.0385985
						23	MR Egger	1.26(1.031, 1.538)	0.034455
Chondrosarcoma	GCST90001739	CD19 on PB/PC	MFI	B cell	Bcells.trait329	23	IVW	1.788(1.118, 2.86)	0.0152731	0.716	0.850235	0.756391
						23	Weighted median	1.75(0.871, 3.513)	0.115794
						23	Weighted mode	1.456(0.527, 4.02)	0.47584
						23	MR Egger	1.673(0.73, 3.833)	0.237244
Chondrosarcoma	GCST90001538	CM CD4+ %CD4+	Relative count	Maturation stages of T cell	MT_Trait504	32	IVW	0.869(0.774, 0.975)	0.0172899	0.662333	0.607168	0.504183
						32	Weighted median	0.876(0.739, 1.038)	0.126357
						32	Weighted mode	0.871(0.759, 0.999)	0.0573767
						32	MR Egger	0.881(0.776, 1.001)	0.0611664
Chondrosarcoma	GCST90002008	CCR2 on monocyte	MFI	Monocyte	mono.trait52	24	IVW	1.263(1.042, 1.531)	0.0174973	0.949333	0.50292	0.949727
						24	Weighted median	1.278(0.965, 1.693)	0.0870292
						24	Weighted mode	1.291(1.031, 1.618)	0.0363834
						24	MR Egger	1.319(1.048, 1.659)	0.0273004
Chondrosarcoma	GCST90001583	Monocyte AC	Absolute count	Monocyte	N_MONO_Trait513	27	IVW	0.786(0.644, 0.959)	0.0176975	0.999667	0.870902	0.992422
						27	Weighted median	0.827(0.625, 1.096)	0.186464
						27	Weighted mode	0.804(0.632, 1.024)	0.0884268
						27	MR Egger	0.794(0.628, 1.003)	0.0647645
Chondrosarcoma	GCST90001765	CD24 on IgD+ CD24+	MFI	B cell	Bcells.trait438	25	IVW	0.787(0.644, 0.961)	0.0187338	0.992	0.450341	0.36114
						25	Weighted median	0.885(0.661, 1.183)	0.408746
						25	Weighted mode	0.842(0.662, 1.07)	0.171403
						25	MR Egger	0.832(0.65, 1.063)	0.155028
Chondrosarcoma	GCST90001694	CD28- DN (CD4-CD8-) %T cell	Relative count	Treg	Treg_Trait611	22	IVW	1.543(1.068, 2.229)	0.0209578	0.642667	0.217273	0.69989
						22	Weighted median	1.195(0.67, 2.131)	0.546732
						22	Weighted mode	1.204(0.74, 1.959)	0.463532
						22	MR Egger	1.18(0.679, 2.051)	0.563033
Chondrosarcoma	GCST90001525	CD33dim HLA DR+ CD11b+ AC	Absolute count	Myeloid cell	MDSC_Trait25	26	IVW	1.36(1.047, 1.766)	0.0212148	0.571	0.148373	0.573673
						26	Weighted median	1.742(1.19, 2.55)	0.00433361
						26	Weighted mode	1.787(1.198, 2.668)	0.00877078
						26	MR Egger	1.735(1.148, 2.622)	0.0151909
Chondrosarcoma	GCST90001477	HLA DR++ monocyte AC	Absolute count	TBNK	f_MONO_Trait505	23	IVW	0.75(0.587, 0.958)	0.0214707	0.352667	0.789175	0.482432
						23	Weighted median	0.625(0.419, 0.931)	0.0208165
						23	Weighted mode	0.594(0.402, 0.878)	0.0159705
						23	MR Egger	0.729(0.528, 1.007)	0.0686252
Chondrosarcoma	GCST90001391	IgD+ %B cell	Relative count	B cell	BC_Trait1	17	IVW	0.656(0.329, 1.305)	0.248122	0.921	0.748295	0.89155
						17	Weighted median	0.656(0.358, 1.202)	0.191624
						17	Weighted mode	0.6(0.387, 0.929)	0.0221181
						17	MR Egger	0.642(0.344, 1.199)	0.164624
Chondrosarcoma	GCST90001408	Naive-mature B cell %B cell	Relative count	B cell	BC_Trait27	28	IVW	1.346(1.038, 1.745)	0.0252214	0.836667	0.661607	0.839686
						28	Weighted median	1.102(0.742, 1.638)	0.630118
						28	Weighted mode	1.255(0.871, 1.81)	0.233899
						28	MR Egger	1.275(0.896, 1.815)	0.189017
Chondrosarcoma	GCST90002049	CD45 on Mo MDSC	MFI	Myeloid cell	Red.780.60.MDSC.trait4	17	IVW	0.707(0.522, 0.958)	0.0252816	0.208	0.120976	0.275282
						17	Weighted median	0.67(0.423, 1.062)	0.0884428
						17	Weighted mode	0.591(0.39, 0.894)	0.0242139
						17	MR Egger	0.521(0.327, 0.829)	0.0149444
Chondrosarcoma	GCST90001749	CD20 on IgD+ CD38- naive	MFI	B cell	Bcells.trait381	16	IVW	1.528(1.051, 2.222)	0.0263719	0.620333	0.20961	0.554739
						16	Weighted median	1.666(0.991, 2.8)	0.0539021
						16	Weighted mode	1.504(0.839, 2.695)	0.190943
						16	MR Egger	1.043(0.527, 2.062)	0.906201
Chondrosarcoma	GCST90002113	HLA DR on HLA DR+ T cell	MFI	TBNK	Violet.510.50.TBNK.trait2	19	IVW	1.421(1.04, 1.943)	0.0274647	0.453667	0.984502	0.37382
						19	Weighted median	1.535(0.974, 2.418)	0.0645965
						19	Weighted mode	1.478(1.006, 2.172)	0.0622196
						19	MR Egger	1.425(0.927, 2.193)	0.125106
Chondrosarcoma	GCST90001406	Memory B cell %B cell	Relative count	B cell	BC_Trait25	28	IVW	0.7(0.457, 1.072)	0.112935	0.715333	0.843739	0.692977
						28	Weighted median	0.622(0.413, 0.937)	0.0521485
						28	Weighted mode	0.666(0.449, 0.986)	0.029007
						28	MR Egger	0.722(0.54, 0.967)	0.0229853
Chondrosarcoma	GCST90001444	CD20- CD38- %lymphocyte	Relative count	B cell	BC_Trait67	23	IVW	1.521(1.039, 2.227)	0.0308804	0.602667	0.273676	0.528103
						23	Weighted median	1.314(0.772, 2.237)	0.314156
						23	Weighted mode	1.318(0.807, 2.154)	0.281781
						23	MR Egger	1.194(0.675, 2.109)	0.548912
Chondrosarcoma	GCST90001402	Sw mem %B cell	Relative count	B cell	BC_Trait21	13	IVW	1.694(1.021, 2.809)	0.0412812	0.924333	0.925971	0.915115
						13	Weighted median	1.565(0.774, 3.166)	0.212349
						13	Weighted mode	1.568(0.757, 3.245)	0.249045
						13	MR Egger	1.743(0.801, 3.791)	0.18881
Chondrosarcoma	GCST90002092	CD11b on Gr MDSC	MFI	Myeloid cell	Violet.450.50.MDSC.trait13	3	IVW	0.679(0.466, 0.988)	0.0430693	/	0.423837	0.383765
						3	Weighted median	0.629(0.392, 1.011)	0.055336
						3	Weighted mode	0.623(0.388, 1.001)	0.189666
						3	MR Egger	0.307(0.086, 1.101)	0.320936
Chondrosarcoma	GCST90002036	CD80 on CD62L+ myeloid DC	MFI	cDC	Red.780.60.cDC.trait2	26	IVW	0.782(0.615, 0.995)	0.0455814	0.277	0.998555	0.221053
						26	Weighted median	0.791(0.581, 1.078)	0.137932
						26	Weighted mode	0.848(0.63, 1.141)	0.28682
						26	MR Egger	0.783(0.566, 1.083)	0.152182

## Sheet: Supplementary Table 3
The instrumental variables for significant immune traits used in MR analyses
SNP		Exposure: Immune traits											Outcome: chondrosarcoma								Steiger test
		Traits ID	Traits	Effect Allele	Other Allele	Eaf	Beta	Se	P	Samplesize	F-statistic		Effect Allele	Other Allele	Eaf	Beta	Se	P	Samplesize
rs115062208		ebi-a-GCST90001815	CD38 on IgD- CD38dim	G	A	0.0115	-0.8942	0.1174	3.33887e-14	3657	67.6751		G	A	0.0278999	0.851544	0.315705	0.00699101	345210		TRUE
rs13209828		ebi-a-GCST90001815	CD38 on IgD- CD38dim	C	T	0.1406	-0.1769	0.03536	5.91398e-07	3657	27.8516		C	T	0.217224	0.125502	0.179711	0.484956	345210		TRUE
rs13331697		ebi-a-GCST90001815	CD38 on IgD- CD38dim	A	G	0.1384	-0.189	0.03517	8.18201e-08	3657	31.405		A	G	0.0494649	-0.0536851	0.340169	0.874599	345210		TRUE
rs141885962		ebi-a-GCST90001815	CD38 on IgD- CD38dim	C	A	0.0112	-0.5286	0.1143	3.90104e-06	3657	22.7612		C	A	0.0026542	-1.02233	1.45131	0.481171	345210		TRUE
rs143554453		ebi-a-GCST90001815	CD38 on IgD- CD38dim	C	T	0.0056	-0.7851	0.1581	7.08794e-07	3657	25.2643		C	T	0.0425868	0.647709	0.37182	0.0815098	345210		TRUE
rs147563555		ebi-a-GCST90001815	CD38 on IgD- CD38dim	G	C	0.001	2.396	0.4982	1.57601e-06	3657	42.4098		G	C	0.0146841	0.0658983	0.605714	0.913366	345210		TRUE
rs151006904		ebi-a-GCST90001815	CD38 on IgD- CD38dim	T	G	0.0083	-0.6172	0.1378	7.73197e-06	3657	23.0653		T	G	0.00901218	-0.337007	0.832563	0.685637	345210		TRUE
rs17410241		ebi-a-GCST90001815	CD38 on IgD- CD38dim	A	G	0.4779	-0.1072	0.02411	8.94891e-06	3657	21.0812		A	G	0.541318	-0.0224592	0.147657	0.879105	345210		TRUE
rs183168900		ebi-a-GCST90001815	CD38 on IgD- CD38dim	C	T	0.0004	2.802	0.6126	4.93799e-06	3657	23.0927		C	T	0.0289664	-1.04499	0.448376	0.0197738	345210		TRUE
rs35188742		ebi-a-GCST90001815	CD38 on IgD- CD38dim	T	A	0.0468	0.2581	0.05797	8.73897e-06	3657	21.8531		T	A	0.0124126	0.233049	0.65101	0.720357	345210		TRUE
rs373925792		ebi-a-GCST90001815	CD38 on IgD- CD38dim	T	G	0.0238	-0.3552	0.07976	8.71104e-06	3657	21.5542		T	G	0.0258144	-0.32894	0.479438	0.492653	345210		TRUE
rs55943003		ebi-a-GCST90001815	CD38 on IgD- CD38dim	A	G	0.3001	-0.1251	0.0267	2.90402e-06	3657	24.1879		A	G	0.198895	0.246151	0.18554	0.184617	345210		TRUE
rs73230764		ebi-a-GCST90001815	CD38 on IgD- CD38dim	C	T	0.0637	-0.2204	0.04855	5.80403e-06	3657	21.3019		C	T	0.0151862	-1.07245	0.637807	0.0926723	345210		TRUE
rs74694612		ebi-a-GCST90001815	CD38 on IgD- CD38dim	T	C	0.0031	0.9377	0.2075	6.43295e-06	3657	19.9722		T	C	0.0359499	-0.0715894	0.401367	0.858437	345210		TRUE
rs75699914		ebi-a-GCST90001815	CD38 on IgD- CD38dim	G	C	0.2171	-0.1303	0.0294	9.6781e-06	3657	21.2171		G	C	0.101177	0.0340381	0.24617	0.890026	345210		TRUE
rs76112278		ebi-a-GCST90001815	CD38 on IgD- CD38dim	A	G	0.0194	-0.9249	0.08708	5.61436e-26	3657	122.962		A	G	0.0155902	-0.839101	0.647798	0.195212	345210		TRUE
rs76354299		ebi-a-GCST90001815	CD38 on IgD- CD38dim	A	G	0.0321	-0.4635	0.06776	9.22359e-12	3657	49.4526		A	G	0.0271475	0.208027	0.45656	0.648649	345210		TRUE
rs80089599		ebi-a-GCST90001815	CD38 on IgD- CD38dim	A	T	0.0022	1.247	0.2663	2.914e-06	3657	25.1242		A	T	0.00963466	-0.459653	0.75118	0.540599	345210		TRUE
rs9378446		ebi-a-GCST90001815	CD38 on IgD- CD38dim	C	A	0.1498	0.1543	0.03377	5.07399e-06	3657	22.301		C	A	0.219577	-0.0627698	0.180688	0.728296	345210		TRUE
rs9544468		ebi-a-GCST90001815	CD38 on IgD- CD38dim	T	G	0.0198	-0.4042	0.08686	3.38797e-06	3657	23.3267		T	G	0.0251029	1.21614	0.473757	0.0102579	345210		TRUE
rs11068290		ebi-a-GCST90001445	IgD- CD38- %B cell	T	C	0.0231	-0.3746	0.0813	4.21105e-06	3657	23.2956		T	C	0.0315932	-0.136208	0.426886	0.749671	345210		TRUE
rs115576360		ebi-a-GCST90001445	IgD- CD38- %B cell	A	G	0.0194	-0.4062	0.09082	7.96196e-06	3657	23.0901		A	G	0.0133091	-1.05109	0.601587	0.0806028	345210		TRUE
rs138977782		ebi-a-GCST90001445	IgD- CD38- %B cell	G	A	0.0096	-0.5468	0.1228	8.74802e-06	3657	20.8993		G	A	0.0228305	-0.0154258	0.490356	0.974904	345210		TRUE
rs140191306		ebi-a-GCST90001445	IgD- CD38- %B cell	T	C	0.0179	-0.4466	0.09399	2.09701e-06	3657	25.8119		T	C	0.00571639	-1.03681	0.999258	0.299466	345210		TRUE
rs17405603		ebi-a-GCST90001445	IgD- CD38- %B cell	T	A	0.2841	-0.1414	0.02769	3.47296e-07	3657	29.97		T	A	0.29552	-0.247685	0.162311	0.127013	345210		TRUE
rs2450220		ebi-a-GCST90001445	IgD- CD38- %B cell	T	C	0.816	0.1668	0.03177	1.60801e-07	3657	30.7936		T	C	0.933717	0.117285	0.295886	0.69182	345210		TRUE
rs4691920		ebi-a-GCST90001445	IgD- CD38- %B cell	C	G	0.9962	-0.9757	0.207	2.53303e-06	3657	26.5352		C	G	0.986168	-0.819074	0.609752	0.179178	345210		TRUE
rs61790670		ebi-a-GCST90001445	IgD- CD38- %B cell	A	C	0.2301	0.1305	0.02908	7.44801e-06	3657	22.188		A	C	0.171407	0.102852	0.19532	0.598485	345210		TRUE
rs62417843		ebi-a-GCST90001445	IgD- CD38- %B cell	C	T	0.0502	-0.2629	0.05605	2.82299e-06	3657	24.2497		C	T	0.0433464	-0.570427	0.372993	0.126184	345210		TRUE
rs7215243		ebi-a-GCST90001445	IgD- CD38- %B cell	G	A	0.1328	0.1743	0.03642	1.77501e-06	3657	25.756		G	A	0.186877	-0.0166513	0.188901	0.929759	345210		TRUE
rs7726548		ebi-a-GCST90001445	IgD- CD38- %B cell	G	T	0.103	-0.1903	0.04045	2.64503e-06	3657	24.623		G	T	0.0554784	-0.124969	0.3237	0.699449	345210		TRUE
rs9265864		ebi-a-GCST90001445	IgD- CD38- %B cell	T	C	0.4642	-0.1444	0.03125	3.97997e-06	3657	38.3078		T	C	0.205234	-0.214771	0.184277	0.243827	345210		TRUE
rs10743387		ebi-a-GCST90001809	CD38 on CD20-	A	C	0.6382	-0.1237	0.02526	1.02301e-06	3630	25.8191		A	C	0.667886	-0.152068	0.156901	0.332446	345210		TRUE
rs11663828		ebi-a-GCST90001809	CD38 on CD20-	T	G	0.1281	-0.1584	0.03496	6.05996e-06	3630	20.4486		T	G	0.19355	-0.034092	0.187258	0.855536	345210		TRUE
rs117775298		ebi-a-GCST90001809	CD38 on CD20-	A	G	0.0581	0.227	0.05077	8.05304e-06	3630	20.5772		A	G	0.0571922	0.18021	0.324831	0.579043	345210		TRUE
rs1838357		ebi-a-GCST90001809	CD38 on CD20-	A	G	0.3138	0.1205	0.02599	3.63697e-06	3630	22.8297		A	G	0.232755	0.0500325	0.175481	0.775556	345210		TRUE
rs2628482		ebi-a-GCST90001809	CD38 on CD20-	G	A	0.0361	0.291	0.06436	6.35097e-06	3630	21.5075		G	A	0.0131382	0.236506	0.649123	0.715599	345210		TRUE
rs2811620		ebi-a-GCST90001809	CD38 on CD20-	T	C	0.8653	-0.1573	0.03519	8.09301e-06	3630	21.0475		T	C	0.783679	-0.202207	0.180681	0.263081	345210		TRUE
rs28452034		ebi-a-GCST90001809	CD38 on CD20-	A	G	0.0073	-0.6778	0.1433	2.33701e-06	3630	24.3188		A	G	0.00807044	-1.0365	0.885668	0.241881	345210		TRUE
rs28756677		ebi-a-GCST90001809	CD38 on CD20-	C	T	0.1665	0.144	0.03226	8.30099e-06	3630	21.0014		C	T	0.145114	0.155705	0.218914	0.476923	345210		TRUE
rs3117290		ebi-a-GCST90001809	CD38 on CD20-	G	T	0.8083	-0.1462	0.03299	9.68902e-06	3630	24.1921		G	T	0.690829	-0.214251	0.161935	0.185812	345210		TRUE
rs34259829		ebi-a-GCST90001809	CD38 on CD20-	G	A	0.0146	0.4955	0.1	7.61904e-07	3630	25.8124		G	A	0.0184561	0.153306	0.543154	0.77775	345210		TRUE
rs35709687		ebi-a-GCST90001809	CD38 on CD20-	C	G	0.2701	-0.1314	0.02674	9.37001e-07	3630	24.8681		C	G	0.272117	0.112061	0.167119	0.502508	345210		TRUE
rs55720255		ebi-a-GCST90001809	CD38 on CD20-	C	T	0.1348	0.1623	0.03558	5.223e-06	3630	22.4294		C	T	0.0298066	0.223603	0.426546	0.600128	345210		TRUE
rs55821920		ebi-a-GCST90001809	CD38 on CD20-	T	C	0.012	-0.4877	0.1063	4.57099e-06	3630	20.5777		T	C	0.0118742	-1.02891	0.657235	0.117461	345210		TRUE
rs56693306		ebi-a-GCST90001809	CD38 on CD20-	G	A	0.011	-0.5311	0.1187	7.96599e-06	3630	22.4033		G	A	0.0137817	-0.599514	0.654229	0.359474	345210		TRUE
rs61742836		ebi-a-GCST90001809	CD38 on CD20-	A	G	0.0069	-0.687	0.1475	3.322e-06	3630	23.6195		A	G	0.00304035	2.43247	1.31738	0.0648276	345210		TRUE
rs7018225		ebi-a-GCST90001809	CD38 on CD20-	T	C	0.3899	-0.1131	0.02468	4.74395e-06	3630	22.2141		T	C	0.631835	0.0352177	0.152897	0.81783	345210		TRUE
rs76310795		ebi-a-GCST90001809	CD38 on CD20-	A	G	0.0905	-0.2023	0.04201	1.52999e-06	3630	24.608		A	G	0.140323	-0.0454448	0.205649	0.825106	345210		TRUE
rs7679041		ebi-a-GCST90001809	CD38 on CD20-	A	G	0.7291	-0.1246	0.02734	5.30005e-06	3630	22.3873		A	G	0.738393	-0.316762	0.166131	0.0565588	345210		TRUE
rs79971636		ebi-a-GCST90001809	CD38 on CD20-	T	C	0.1503	-0.1513	0.03373	7.47309e-06	3630	21.3376		T	C	0.0226486	-0.792366	0.516577	0.12506	345210		TRUE
rs10891433		ebi-a-GCST90001452	CD11c+ CD62L- monocyte AC	T	A	0.3378	-0.1217	0.02721	7.99392e-06	3017	20.111		T	A	0.252904	0.122127	0.170971	0.475032	345210		TRUE
rs11213272		ebi-a-GCST90001452	CD11c+ CD62L- monocyte AC	G	A	0.027	0.3583	0.08017	8.13299e-06	3017	20.4751		G	A	0.0119032	-0.592569	0.665494	0.373241	345210		TRUE
rs113800324		ebi-a-GCST90001452	CD11c+ CD62L- monocyte AC	T	C	0.05	0.3099	0.05911	1.68298e-07	3017	27.761		T	C	0.0239427	-0.0921957	0.46848	0.843986	345210		TRUE
rs117545845		ebi-a-GCST90001452	CD11c+ CD62L- monocyte AC	T	C	0.121	0.1774	0.03948	7.29693e-06	3017	20.3196		T	C	0.0983508	-0.142001	0.247514	0.566165	345210		TRUE
rs11772116		ebi-a-GCST90001452	CD11c+ CD62L- monocyte AC	C	G	0.0766	0.225	0.04872	4.02402e-06	3017	21.7482		C	G	0.112307	-0.443495	0.242894	0.0678688	345210		TRUE
rs12277397		ebi-a-GCST90001452	CD11c+ CD62L- monocyte AC	T	G	0.1178	0.1808	0.0396	5.15395e-06	3017	20.6247		T	G	0.165655	0.00948152	0.199138	0.962025	345210		TRUE
rs1268974		ebi-a-GCST90001452	CD11c+ CD62L- monocyte AC	G	A	0.5486	0.117	0.02571	5.50795e-06	3017	20.5807		G	A	0.664029	0.0856526	0.155838	0.582578	345210		TRUE
rs13104041		ebi-a-GCST90001452	CD11c+ CD62L- monocyte AC	A	G	0.0073	0.7057	0.155	5.49604e-06	3017	21.9202		A	G	0.063028	-0.112781	0.313514	0.719047	345210		TRUE
rs1407142		ebi-a-GCST90001452	CD11c+ CD62L- monocyte AC	C	T	0.9123	0.201	0.04538	9.81296e-06	3017	19.6184		C	T	0.865922	-0.216043	0.214761	0.314431	345210		TRUE
rs150248455		ebi-a-GCST90001452	CD11c+ CD62L- monocyte AC	A	G	0.0673	0.2439	0.05149	2.273e-06	3017	22.6858		A	G	0.0052228	-1.05536	1.04706	0.313492	345210		TRUE
rs17474599		ebi-a-GCST90001452	CD11c+ CD62L- monocyte AC	T	C	0.0146	-0.5233	0.1093	1.76498e-06	3017	23.9453		T	C	0.0295613	0.100681	0.434434	0.81673	345210		TRUE
rs2404849		ebi-a-GCST90001452	CD11c+ CD62L- monocyte AC	G	T	0.7463	0.1532	0.03003	3.597e-07	3017	27.0362		G	T	0.915744	-0.314613	0.265632	0.236257	345210		TRUE
rs34142458		ebi-a-GCST90001452	CD11c+ CD62L- monocyte AC	G	A	0.8397	-0.1581	0.03498	6.42096e-06	3017	20.4254		G	A	0.643989	-0.03227	0.153923	0.83394	345210		TRUE
rs4359381		ebi-a-GCST90001452	CD11c+ CD62L- monocyte AC	C	G	0.06	0.2509	0.0547	4.70002e-06	3017	21.5622		C	G	0.0876353	0.127982	0.261021	0.623912	345210		TRUE
rs4899265		ebi-a-GCST90001452	CD11c+ CD62L- monocyte AC	C	A	0.3474	0.1241	0.02747	6.43902e-06	3017	21.2022		C	A	0.31775	-0.131696	0.160225	0.411111	345210		TRUE
rs55971447		ebi-a-GCST90001452	CD11c+ CD62L- monocyte AC	T	C	0.231	-0.1809	0.03084	4.94698e-09	3017	35.466		T	C	0.108436	0.0273343	0.23882	0.908876	345210		TRUE
rs72660177		ebi-a-GCST90001452	CD11c+ CD62L- monocyte AC	T	C	0.1018	-0.2006	0.04321	3.60903e-06	3017	22.3516		T	C	0.071059	-0.254406	0.296084	0.390211	345210		TRUE
rs72724781		ebi-a-GCST90001452	CD11c+ CD62L- monocyte AC	G	A	0.0041	0.9448	0.2002	2.46899e-06	3017	22.1398		G	A	0.0482628	-0.675592	0.352074	0.0549984	345210		TRUE
rs72835655		ebi-a-GCST90001452	CD11c+ CD62L- monocyte AC	T	G	0.0595	0.2484	0.05589	9.1071e-06	3017	20.9655		T	G	0.0504687	-0.559335	0.332699	0.0927235	345210		TRUE
rs75220521		ebi-a-GCST90001452	CD11c+ CD62L- monocyte AC	G	T	0.002	-1.36	0.2904	2.947e-06	3017	22.4272		G	T	0.0294774	0.195672	0.450842	0.664278	345210		TRUE
rs76524078		ebi-a-GCST90001452	CD11c+ CD62L- monocyte AC	A	G	0.0023	1.307	0.2836	4.24004e-06	3017	23.824		A	G	0.0345794	-0.567363	0.399136	0.155178	345210		TRUE
rs77694582		ebi-a-GCST90001452	CD11c+ CD62L- monocyte AC	A	G	0.0746	-0.2264	0.0505	7.66002e-06	3017	21.4893		A	G	0.0386522	-0.74959	0.377665	0.0471661	345210		TRUE
rs113345111		ebi-a-GCST90001465	CD86+ myeloid DC %DC	G	A	0.0428	0.2938	0.06497	6.30507e-06	3410	24.2752		G	A	0.0100592	0.130304	0.755574	0.863079	345210		TRUE
rs113404917		ebi-a-GCST90001465	CD86+ myeloid DC %DC	T	C	0.0633	0.2353	0.05309	9.64295e-06	3410	22.5236		T	C	0.070778	0.289141	0.286253	0.312453	345210		TRUE
rs113995133		ebi-a-GCST90001465	CD86+ myeloid DC %DC	A	G	0.0103	-0.6667	0.1287	2.339e-07	3410	31.1663		A	G	0.00561228	0.955091	0.948406	0.313911	345210		TRUE
rs114566711		ebi-a-GCST90001465	CD86+ myeloid DC %DC	T	A	0.0009	-1.864	0.391	1.948e-06	3410	21.4287		T	A	0.0160809	-0.683406	0.59306	0.249182	345210		TRUE
rs117690664		ebi-a-GCST90001465	CD86+ myeloid DC %DC	A	C	0.0007	-2.515	0.5157	1.123e-06	3410	30.427		A	C	0.0113736	0.431154	0.694882	0.534947	345210		TRUE
rs139939515		ebi-a-GCST90001465	CD86+ myeloid DC %DC	T	C	0.0123	-0.6222	0.1176	1.30299e-07	3410	32.3612		T	C	0.0109085	-0.931836	0.724457	0.198354	345210		TRUE
rs140205436		ebi-a-GCST90001465	CD86+ myeloid DC %DC	T	C	0.0006	-2.273	0.5121	9.34394e-06	3410	21.248		T	C	0.0302375	-0.290222	0.433033	0.502726	345210		TRUE
rs143140559		ebi-a-GCST90001465	CD86+ myeloid DC %DC	T	C	0.0094	0.6732	0.1308	2.80098e-07	3410	29.0085		T	C	0.00305169	-1.00705	1.25429	0.422038	345210		TRUE
rs143512471		ebi-a-GCST90001465	CD86+ myeloid DC %DC	A	G	0.026	-0.3741	0.08154	4.62999e-06	3410	24.3291		A	G	0.0103612	-0.0868679	0.686986	0.899377	345210		TRUE
rs143555771		ebi-a-GCST90001465	CD86+ myeloid DC %DC	T	C	0.0015	-1.586	0.3474	5.19302e-06	3410	25.8738		T	C	0.0575978	-0.513712	0.323543	0.112338	345210		TRUE
rs144259606		ebi-a-GCST90001465	CD86+ myeloid DC %DC	C	A	0.001	1.672	0.3718	7.10101e-06	3410	19.1426		C	A	0.00509819	0.0728749	1.07206	0.945804	345210		TRUE
rs1996740		ebi-a-GCST90001465	CD86+ myeloid DC %DC	G	A	0.4776	-0.1204	0.02608	4.06602e-06	3410	24.8315		G	A	0.410836	0.0478472	0.149264	0.748549	345210		TRUE
rs3789359		ebi-a-GCST90001465	CD86+ myeloid DC %DC	C	T	0.0229	-0.3803	0.0855	8.93799e-06	3410	22.2012		C	T	0.0619026	-0.0948923	0.314317	0.762729	345210		TRUE
rs6656063		ebi-a-GCST90001465	CD86+ myeloid DC %DC	T	C	0.2501	0.1357	0.02958	4.635e-06	3410	23.7037		T	C	0.380016	0.0211418	0.152598	0.889809	345210		TRUE
rs71632979		ebi-a-GCST90001465	CD86+ myeloid DC %DC	G	A	0.2447	0.8089	0.02792	4.21697e-165	3410	1087.24		G	A	0.1106	0.0560817	0.237215	0.813109	345210		TRUE
rs71639910		ebi-a-GCST90001465	CD86+ myeloid DC %DC	A	G	0.0688	0.3612	0.0521	4.9023e-12	3410	57.9399		A	G	0.0285657	0.490144	0.442065	0.267534	345210		TRUE
rs72745440		ebi-a-GCST90001465	CD86+ myeloid DC %DC	A	C	0.0141	-0.5139	0.11	3.12702e-06	3410	25.2081		A	C	0.0111688	-0.53413	0.692291	0.440388	345210		TRUE
rs75358870		ebi-a-GCST90001465	CD86+ myeloid DC %DC	A	C	0.0128	0.5691	0.1186	1.66901e-06	3410	28.1249		A	C	0.0070171	0.521113	0.878481	0.553049	345210		TRUE
rs76522264		ebi-a-GCST90001465	CD86+ myeloid DC %DC	C	G	0.0004	-2.6	0.5564	3.079e-06	3410	18.5232		C	G	0.0414126	-0.75029	0.377224	0.0467036	345210		TRUE
rs77148097		ebi-a-GCST90001465	CD86+ myeloid DC %DC	G	A	0.0767	-0.225	0.04933	5.26296e-06	3410	24.6126		G	A	0.0220828	-0.0122174	0.502419	0.9806	345210		TRUE
rs77768825		ebi-a-GCST90001465	CD86+ myeloid DC %DC	G	A	0.0755	0.2261	0.04991	6.09902e-06	3410	24.496		G	A	0.0671223	-0.359107	0.295874	0.224857	345210		TRUE
rs78169719		ebi-a-GCST90001465	CD86+ myeloid DC %DC	C	A	0.0177	-0.443	0.09659	4.67703e-06	3410	23.4168		C	A	0.014689	-0.343188	0.589785	0.560642	345210		TRUE
rs950485		ebi-a-GCST90001465	CD86+ myeloid DC %DC	C	A	0.4919	0.1227	0.02577	2.01002e-06	3410	25.842		C	A	0.386529	-0.0653359	0.151449	0.666173	345210		TRUE
rs10858826		ebi-a-GCST90001739	CD19 on PB/PC	A	G	0.2889	-0.1207	0.02723	9.64895e-06	3657	22.0099		A	G	0.318709	-0.126301	0.157592	0.422877	345210		TRUE
rs115017263		ebi-a-GCST90001739	CD19 on PB/PC	T	G	0.0805	-0.2039	0.04529	6.97301e-06	3657	22.635		T	G	0.0223227	-0.275496	0.505179	0.585518	345210		TRUE
rs11585051		ebi-a-GCST90001739	CD19 on PB/PC	A	G	0.5766	0.116	0.02451	2.30898e-06	3657	24.1725		A	G	0.429828	0.23066	0.14945	0.122736	345210		TRUE
rs11701275		ebi-a-GCST90001739	CD19 on PB/PC	G	T	0.0634	0.2655	0.05094	1.963e-07	3657	30.8561		G	T	0.00456591	0.146046	1.08392	0.892818	345210		TRUE
rs11748905		ebi-a-GCST90001739	CD19 on PB/PC	C	T	0.0048	-0.8732	0.186	2.77402e-06	3657	26.8208		C	T	0.0220262	-0.0625066	0.492709	0.899049	345210		TRUE
rs117491079		ebi-a-GCST90001739	CD19 on PB/PC	T	C	0.0391	0.343	0.06329	6.35594e-08	3657	32.6		T	C	0.00223627	-1.0305	1.64751	0.531653	345210		TRUE
rs117517136		ebi-a-GCST90001739	CD19 on PB/PC	G	A	0.003	0.9896	0.2234	9.69505e-06	3657	21.538		G	A	0.00180582	2.08903	0.69515	0.00265454	345210		TRUE
rs138520806		ebi-a-GCST90001739	CD19 on PB/PC	A	G	0.047	0.2684	0.05834	4.346e-06	3657	23.7402		A	G	0.01759	0.621781	0.564847	0.270985	345210		TRUE
rs139369230		ebi-a-GCST90001739	CD19 on PB/PC	A	G	0.0104	0.5545	0.1229	6.66101e-06	3657	23.2793		A	G	0.0134815	-0.503938	0.706131	0.475437	345210		TRUE
rs2612375		ebi-a-GCST90001739	CD19 on PB/PC	A	T	0.2379	0.1328	0.02886	4.37301e-06	3657	23.5237		A	T	0.168083	-0.0486716	0.199322	0.807087	345210		TRUE
rs56799059		ebi-a-GCST90001739	CD19 on PB/PC	A	G	0.1578	-0.1513	0.03359	6.86294e-06	3657	22.3753		A	G	0.053044	-0.102408	0.326431	0.753734	345210		TRUE
rs6767669		ebi-a-GCST90001739	CD19 on PB/PC	A	G	0.1396	-0.1634	0.0351	3.34003e-06	3657	23.594		A	G	0.212151	-0.0240118	0.178805	0.893173	345210		TRUE
rs6848130		ebi-a-GCST90001739	CD19 on PB/PC	C	T	0.2021	-0.1389	0.03076	6.52604e-06	3657	22.8848		C	T	0.317242	-0.110316	0.158785	0.487213	345210		TRUE
rs7171754		ebi-a-GCST90001739	CD19 on PB/PC	A	T	0.0101	0.5431	0.1219	8.66004e-06	3657	21.685		A	T	0.0246054	-0.336773	0.481969	0.484712	345210		TRUE
rs72759977		ebi-a-GCST90001739	CD19 on PB/PC	G	A	0.1492	0.1601	0.03427	3.095e-06	3657	23.9404		G	A	0.131672	0.161011	0.215758	0.45551	345210		TRUE
rs72839309		ebi-a-GCST90001739	CD19 on PB/PC	G	C	0.0893	-0.1972	0.04302	4.72204e-06	3657	23.2656		G	C	0.0607485	0.269446	0.308873	0.383016	345210		TRUE
rs740380		ebi-a-GCST90001739	CD19 on PB/PC	T	G	0.0639	0.2342	0.04991	2.79602e-06	3657	24.142		T	G	0.0856308	0.0548965	0.265621	0.836266	345210		TRUE
rs76670160		ebi-a-GCST90001739	CD19 on PB/PC	T	C	0.0127	-0.5443	0.1137	1.758e-06	3657	27.3581		T	C	0.00501207	-1.01908	1.04071	0.327473	345210		TRUE
rs78175608		ebi-a-GCST90001739	CD19 on PB/PC	A	C	0.0749	0.2096	0.04664	7.23003e-06	3657	22.3884		A	C	0.175148	0.205151	0.193819	0.289842	345210		TRUE
rs78258643		ebi-a-GCST90001739	CD19 on PB/PC	T	A	0.0663	0.2575	0.04925	1.79999e-07	3657	30.2533		T	A	0.046626	-0.35236	0.3461	0.308636	345210		TRUE
rs79146843		ebi-a-GCST90001739	CD19 on PB/PC	A	G	0.0118	-0.5481	0.1152	2.04899e-06	3657	25.788		A	G	0.0139606	-0.654573	0.621857	0.29252	345210		TRUE
rs9913983		ebi-a-GCST90001739	CD19 on PB/PC	T	C	0.0334	-0.2985	0.06674	7.95097e-06	3657	21.1497		T	C	0.091995	-0.323176	0.255427	0.205785	345210		TRUE
rs9961803		ebi-a-GCST90001739	CD19 on PB/PC	G	A	0.7398	-0.1277	0.02787	4.74799e-06	3657	23.0917		G	A	0.74934	-0.0727065	0.171893	0.672314	345210		TRUE
rs10245930		ebi-a-GCST90001538	CM CD4+ %CD4+	G	C	0.4145	0.1162	0.02588	7.34598e-06	3427	22.5949		G	C	0.38662	-0.0827433	0.15163	0.585278	345210		TRUE
rs10782230		ebi-a-GCST90001538	CM CD4+ %CD4+	A	G	0.5505	0.1142	0.02564	8.65406e-06	3427	22.2496		A	G	0.506453	0.14428	0.148179	0.330213	345210		TRUE
rs113269772		ebi-a-GCST90001538	CM CD4+ %CD4+	C	T	0.0166	0.4483	0.09877	5.83499e-06	3427	22.6217		C	T	0.0227501	-0.296977	0.495063	0.548588	345210		TRUE
rs116640816		ebi-a-GCST90001538	CM CD4+ %CD4+	T	G	0.0219	0.4028	0.08536	2.47098e-06	3427	23.9732		T	G	0.123635	0.339498	0.22681	0.134436	345210		TRUE
rs117765614		ebi-a-GCST90001538	CM CD4+ %CD4+	T	C	0.02	0.4341	0.09389	3.91102e-06	3427	25.4886		T	C	0.0182634	-0.421388	0.571477	0.460899	345210		TRUE
rs12231781		ebi-a-GCST90001538	CM CD4+ %CD4+	C	A	0.0751	0.2116	0.0473	7.96196e-06	3427	21.4371		C	A	0.116634	-0.360477	0.235303	0.12553	345210		TRUE
rs12409155		ebi-a-GCST90001538	CM CD4+ %CD4+	T	C	0.1058	-0.2079	0.04135	5.21795e-07	3427	28.2414		T	C	0.0585615	0.215593	0.316377	0.495592	345210		TRUE
rs12503846		ebi-a-GCST90001538	CM CD4+ %CD4+	T	G	0.1048	-0.2065	0.04115	5.52395e-07	3427	27.6249		T	G	0.151402	-0.169834	0.206187	0.410118	345210		TRUE
rs13041294		ebi-a-GCST90001538	CM CD4+ %CD4+	T	G	0.1711	0.1529	0.03365	5.70401e-06	3427	22.8637		T	G	0.193256	-0.0988844	0.189317	0.601446	345210		TRUE
rs13233481		ebi-a-GCST90001538	CM CD4+ %CD4+	G	A	0.4365	0.1154	0.02555	6.45506e-06	3427	22.5858		G	A	0.33585	-0.00610868	0.156134	0.968791	345210		TRUE
rs143395500		ebi-a-GCST90001538	CM CD4+ %CD4+	T	C	0.0001	-6.344	1.431	9.64406e-06	3427	27.7896		T	C	0.0320543	0.845632	0.41499	0.0415786	345210		TRUE
rs143624012		ebi-a-GCST90001538	CM CD4+ %CD4+	C	T	0.0098	0.5892	0.1288	4.94595e-06	3427	23.2328		C	T	0.0755038	0.347862	0.287178	0.225776	345210		TRUE
rs151245760		ebi-a-GCST90001538	CM CD4+ %CD4+	C	T	0.0209	0.4028	0.08948	6.95505e-06	3427	22.8948		C	T	0.00327725	0.670244	1.31133	0.609267	345210		TRUE
rs186686893		ebi-a-GCST90001538	CM CD4+ %CD4+	A	G	0.0303	-0.3446	0.07289	2.357e-06	3427	24.0681		A	G	0.00505399	-1.02056	1.09737	0.35237	345210		TRUE
rs186961945		ebi-a-GCST90001538	CM CD4+ %CD4+	A	G	0.033	0.3214	0.06974	4.19402e-06	3427	22.7298		A	G	0.0128743	0.64361	0.646089	0.319171	345210		TRUE
rs2816718		ebi-a-GCST90001538	CM CD4+ %CD4+	C	A	0.1574	-0.1611	0.03477	3.73999e-06	3427	23.7415		C	A	0.329856	0.0449087	0.157265	0.775215	345210		TRUE
rs4473342		ebi-a-GCST90001538	CM CD4+ %CD4+	G	A	0.022	0.4075	0.08655	2.60399e-06	3427	24.6503		G	A	0.0487691	-0.12375	0.339957	0.715845	345210		TRUE
rs4497244		ebi-a-GCST90001538	CM CD4+ %CD4+	A	G	0.0034	-1.093	0.211	2.35001e-07	3427	27.9551		A	G	0.004452	1.56137	0.585307	0.00763941	345210		TRUE
rs4784296		ebi-a-GCST90001538	CM CD4+ %CD4+	A	G	0.3947	0.119	0.02599	4.87596e-06	3427	23.333		A	G	0.49161	-0.105194	0.147251	0.474991	345210		TRUE
rs56350470		ebi-a-GCST90001538	CM CD4+ %CD4+	T	C	0.1091	0.1856	0.04018	3.98997e-06	3427	23.0897		T	C	0.184938	-0.121573	0.190265	0.522847	345210		TRUE
rs59491101		ebi-a-GCST90001538	CM CD4+ %CD4+	T	C	0.0104	-0.5822	0.1263	4.17004e-06	3427	24.064		T	C	0.0876278	0.202329	0.264592	0.444459	345210		TRUE
rs6751481		ebi-a-GCST90001538	CM CD4+ %CD4+	C	T	0.4704	-0.1726	0.0256	1.82096e-11	3427	51.6038		C	T	0.525565	0.0280434	0.147439	0.84915	345210		TRUE
rs6780334		ebi-a-GCST90001538	CM CD4+ %CD4+	C	T	0.1897	0.1451	0.03192	5.63897e-06	3427	22.313		C	T	0.195542	-0.214559	0.186367	0.249621	345210		TRUE
rs6954594		ebi-a-GCST90001538	CM CD4+ %CD4+	T	G	0.0486	0.2645	0.05711	3.78103e-06	3427	22.3028		T	G	0.110032	0.305429	0.236797	0.19711	345210		TRUE
rs72694085		ebi-a-GCST90001538	CM CD4+ %CD4+	G	T	0.0474	0.2815	0.06021	3.04698e-06	3427	24.6863		G	T	0.036871	0.0447419	0.397074	0.910285	345210		TRUE
rs72817100		ebi-a-GCST90001538	CM CD4+ %CD4+	T	C	0.0054	-0.7811	0.1682	3.56197e-06	3427	22.5944		T	C	0.0272411	0.342548	0.445713	0.442167	345210		TRUE
rs73021131		ebi-a-GCST90001538	CM CD4+ %CD4+	A	T	0.0034	0.9885	0.2188	6.47799e-06	3427	22.8312		A	T	0.0248752	0.305109	0.471551	0.517612	345210		TRUE
rs74510800		ebi-a-GCST90001538	CM CD4+ %CD4+	A	G	0.0023	-1.253	0.264	2.168e-06	3427	24.8577		A	G	0.0441304	0.114353	0.36348	0.753061	345210		TRUE
rs76756517		ebi-a-GCST90001538	CM CD4+ %CD4+	A	G	0.035	0.3172	0.06862	3.94003e-06	3427	23.4377		A	G	0.10887	-0.300532	0.239163	0.2089	345210		TRUE
rs8067124		ebi-a-GCST90001538	CM CD4+ %CD4+	T	A	0.0369	0.346	0.0674	3.00898e-07	3427	29.3935		T	A	0.00933098	-0.90942	0.790392	0.249899	345210		TRUE
rs9396752		ebi-a-GCST90001538	CM CD4+ %CD4+	A	G	0.0909	0.2024	0.04354	3.474e-06	3427	23.3473		A	G	0.446732	-0.076668	0.149814	0.608824	345210		TRUE
rs963730		ebi-a-GCST90001538	CM CD4+ %CD4+	C	T	0.8567	0.1714	0.03722	4.255e-06	3427	24.8846		C	T	0.957988	-0.727859	0.369301	0.0487349	345210		TRUE
rs10245930		ebi-a-GCST90001538	CM CD4+ %CD4+	G	C	0.4145	0.1162	0.02588	7.35e-06	3427	22.5949		G	C	0.38662	-0.0827433	0.15163	0.585278	345210		TRUE
rs10782230		ebi-a-GCST90001538	CM CD4+ %CD4+	A	G	0.5505	0.1142	0.02564	8.65e-06	3427	22.2496		A	G	0.506453	0.14428	0.148179	0.330213	345210		TRUE
rs113269772		ebi-a-GCST90001538	CM CD4+ %CD4+	C	T	0.0166	0.4483	0.09877	5.83e-06	3427	22.6217		C	T	0.0227501	-0.296977	0.495063	0.548588	345210		TRUE
rs116640816		ebi-a-GCST90001538	CM CD4+ %CD4+	T	G	0.0219	0.4028	0.08536	2.47e-06	3427	23.9732		T	G	0.123635	0.339498	0.22681	0.134436	345210		TRUE
rs117765614		ebi-a-GCST90001538	CM CD4+ %CD4+	T	C	0.02	0.4341	0.09389	3.91e-06	3427	25.4886		T	C	0.0182634	-0.421388	0.571477	0.460899	345210		TRUE
rs12231781		ebi-a-GCST90001538	CM CD4+ %CD4+	C	A	0.0751	0.2116	0.0473	7.96e-06	3427	21.4371		C	A	0.116634	-0.360477	0.235303	0.12553	345210		TRUE
rs12409155		ebi-a-GCST90001538	CM CD4+ %CD4+	T	C	0.1058	-0.2079	0.04135	5.22e-07	3427	28.2414		T	C	0.0585615	0.215593	0.316377	0.495592	345210		TRUE
rs12503846		ebi-a-GCST90001538	CM CD4+ %CD4+	T	G	0.1048	-0.2065	0.04115	5.52e-07	3427	27.6249		T	G	0.151402	-0.169834	0.206187	0.410118	345210		TRUE
rs13041294		ebi-a-GCST90001538	CM CD4+ %CD4+	T	G	0.1711	0.1529	0.03365	5.7e-06	3427	22.8637		T	G	0.193256	-0.0988844	0.189317	0.601446	345210		TRUE
rs13233481		ebi-a-GCST90001538	CM CD4+ %CD4+	G	A	0.4365	0.1154	0.02555	6.46e-06	3427	22.5858		G	A	0.33585	-0.00610868	0.156134	0.968791	345210		TRUE
rs143395500		ebi-a-GCST90001538	CM CD4+ %CD4+	T	C	0.0001	-6.344	1.431	9.64e-06	3427	27.7896		T	C	0.0320543	0.845632	0.41499	0.0415786	345210		TRUE
rs143624012		ebi-a-GCST90001538	CM CD4+ %CD4+	C	T	0.0098	0.5892	0.1288	4.95e-06	3427	23.2328		C	T	0.0755038	0.347862	0.287178	0.225776	345210		TRUE
rs151245760		ebi-a-GCST90001538	CM CD4+ %CD4+	C	T	0.0209	0.4028	0.08948	6.96e-06	3427	22.8948		C	T	0.00327725	0.670244	1.31133	0.609267	345210		TRUE
rs186686893		ebi-a-GCST90001538	CM CD4+ %CD4+	A	G	0.0303	-0.3446	0.07289	2.36e-06	3427	24.0681		A	G	0.00505399	-1.02056	1.09737	0.35237	345210		TRUE
rs186961945		ebi-a-GCST90001538	CM CD4+ %CD4+	A	G	0.033	0.3214	0.06974	4.19e-06	3427	22.7298		A	G	0.0128743	0.64361	0.646089	0.319171	345210		TRUE
rs2816718		ebi-a-GCST90001538	CM CD4+ %CD4+	C	A	0.1574	-0.1611	0.03477	3.74e-06	3427	23.7415		C	A	0.329856	0.0449087	0.157265	0.775215	345210		TRUE
rs4473342		ebi-a-GCST90001538	CM CD4+ %CD4+	G	A	0.022	0.4075	0.08655	2.6e-06	3427	24.6503		G	A	0.0487691	-0.12375	0.339957	0.715845	345210		TRUE
rs4497244		ebi-a-GCST90001538	CM CD4+ %CD4+	A	G	0.0034	-1.093	0.211	2.35e-07	3427	27.9551		A	G	0.004452	1.56137	0.585307	0.00763941	345210		TRUE
rs4784296		ebi-a-GCST90001538	CM CD4+ %CD4+	A	G	0.3947	0.119	0.02599	4.88e-06	3427	23.333		A	G	0.49161	-0.105194	0.147251	0.474991	345210		TRUE
rs56350470		ebi-a-GCST90001538	CM CD4+ %CD4+	T	C	0.1091	0.1856	0.04018	3.99e-06	3427	23.0897		T	C	0.184938	-0.121573	0.190265	0.522847	345210		TRUE
rs59491101		ebi-a-GCST90001538	CM CD4+ %CD4+	T	C	0.0104	-0.5822	0.1263	4.17e-06	3427	24.064		T	C	0.0876278	0.202329	0.264592	0.444459	345210		TRUE
rs6751481		ebi-a-GCST90001538	CM CD4+ %CD4+	C	T	0.4704	-0.1726	0.0256	1.82e-11	3427	51.6038		C	T	0.525565	0.0280434	0.147439	0.84915	345210		TRUE
rs6780334		ebi-a-GCST90001538	CM CD4+ %CD4+	C	T	0.1897	0.1451	0.03192	5.64e-06	3427	22.313		C	T	0.195542	-0.214559	0.186367	0.249621	345210		TRUE
rs6954594		ebi-a-GCST90001538	CM CD4+ %CD4+	T	G	0.0486	0.2645	0.05711	3.78e-06	3427	22.3028		T	G	0.110032	0.305429	0.236797	0.19711	345210		TRUE
rs72694085		ebi-a-GCST90001538	CM CD4+ %CD4+	G	T	0.0474	0.2815	0.06021	3.05e-06	3427	24.6863		G	T	0.036871	0.0447419	0.397074	0.910285	345210		TRUE
rs72817100		ebi-a-GCST90001538	CM CD4+ %CD4+	T	C	0.0054	-0.7811	0.1682	3.56e-06	3427	22.5944		T	C	0.0272411	0.342548	0.445713	0.442167	345210		TRUE
rs73021131		ebi-a-GCST90001538	CM CD4+ %CD4+	A	T	0.0034	0.9885	0.2188	6.48e-06	3427	22.8312		A	T	0.0248752	0.305109	0.471551	0.517612	345210		TRUE
rs74510800		ebi-a-GCST90001538	CM CD4+ %CD4+	A	G	0.0023	-1.253	0.264	2.17e-06	3427	24.8577		A	G	0.0441304	0.114353	0.36348	0.753061	345210		TRUE
rs76756517		ebi-a-GCST90001538	CM CD4+ %CD4+	A	G	0.035	0.3172	0.06862	3.94e-06	3427	23.4377		A	G	0.10887	-0.300532	0.239163	0.2089	345210		TRUE
rs8067124		ebi-a-GCST90001538	CM CD4+ %CD4+	T	A	0.0369	0.346	0.0674	3.01e-07	3427	29.3935		T	A	0.00933098	-0.90942	0.790392	0.249899	345210		TRUE
rs9396752		ebi-a-GCST90001538	CM CD4+ %CD4+	A	G	0.0909	0.2024	0.04354	3.47e-06	3427	23.3473		A	G	0.446732	-0.076668	0.149814	0.608824	345210		TRUE
rs963730		ebi-a-GCST90001538	CM CD4+ %CD4+	C	T	0.8567	0.1714	0.03722	4.26e-06	3427	24.8846		C	T	0.957988	-0.727859	0.369301	0.0487349	345210		TRUE
rs10878258		ebi-a-GCST90002008	CCR2 on monocyte	G	A	0.4332	-0.1382	0.02572	8.13e-08	3629	34.3403		G	A	0.388846	0.00279348	0.151348	0.985274	345210		TRUE
rs113111100		ebi-a-GCST90002008	CCR2 on monocyte	A	G	0.0165	-0.4412	0.09405	2.82e-06	3629	23.06		A	G	0.00135227	-1.03234	1.96171	0.598719	345210		TRUE
rs11606662		ebi-a-GCST90002008	CCR2 on monocyte	G	T	0.1772	-0.1437	0.03241	9.52e-06	3629	21.9721		G	T	0.149501	0.0771827	0.209321	0.71233	345210		TRUE
rs116966304		ebi-a-GCST90002008	CCR2 on monocyte	A	G	0.0176	-0.4221	0.09304	5.91e-06	3629	22.485		A	G	0.0071816	-0.187031	0.926297	0.839985	345210		TRUE
rs12185230		ebi-a-GCST90002008	CCR2 on monocyte	A	G	0.0003	3.053	0.661	4.01e-06	3629	20.3919		A	G	0.0208415	1.21964	0.519497	0.0188882	345210		TRUE
rs12613485		ebi-a-GCST90002008	CCR2 on monocyte	A	G	0.0845	-0.2065	0.04436	3.36e-06	3629	24.0884		A	G	0.0696465	0.0181216	0.291889	0.950496	345210		TRUE
rs13060505		ebi-a-GCST90002008	CCR2 on monocyte	G	C	0.0234	0.382	0.08248	3.76e-06	3629	24.3525		G	C	0.0155422	-0.683216	0.584209	0.242213	345210		TRUE
rs141411805		ebi-a-GCST90002008	CCR2 on monocyte	G	C	0.0146	-0.5601	0.1038	7.2e-08	3629	33.0379		G	C	0.0321892	-0.497633	0.434084	0.251631	345210		TRUE
rs144682094		ebi-a-GCST90002008	CCR2 on monocyte	A	G	0.0006	2.499	0.5457	4.84e-06	3629	27.3694		A	G	0.00208292	-1.04274	1.73522	0.547888	345210		TRUE
rs147120184		ebi-a-GCST90002008	CCR2 on monocyte	T	A	0.0368	0.2975	0.06535	5.46e-06	3629	22.9007		T	A	0.0205897	0.389194	0.529802	0.462581	345210		TRUE
rs149527001		ebi-a-GCST90002008	CCR2 on monocyte	A	G	0.0011	1.522	0.3414	8.47e-06	3629	18.5583		A	G	0.00815209	0.0428163	0.862957	0.960429	345210		TRUE
rs150805883		ebi-a-GCST90002008	CCR2 on monocyte	C	T	0.0084	-0.5869	0.1315	8.34e-06	3629	20.9325		C	T	0.00835877	0.18247	0.786468	0.816529	345210		TRUE
rs17017001		ebi-a-GCST90002008	CCR2 on monocyte	A	C	0.1875	-0.1427	0.03193	8.03e-06	3629	22.644		A	C	0.179512	0.0475478	0.193459	0.805854	345210		TRUE
rs187328631		ebi-a-GCST90002008	CCR2 on monocyte	G	A	0.0222	0.3961	0.08492	3.21e-06	3629	24.8747		G	A	0.032859	-0.336087	0.413849	0.416734	345210		TRUE
rs192191749		ebi-a-GCST90002008	CCR2 on monocyte	T	C	0.0028	1.019	0.2265	6.96e-06	3629	21.154		T	C	0.00280056	-1.09091	1.3343	0.413591	345210		TRUE
rs35526800		ebi-a-GCST90002008	CCR2 on monocyte	T	A	0.015	0.4494	0.1001	7.3e-06	3629	21.7756		T	A	0.0996566	0.443587	0.257324	0.0847364	345210		TRUE
rs4683184		ebi-a-GCST90002008	CCR2 on monocyte	A	G	0.6904	0.2224	0.0265	6.59e-17	3629	78.3484		A	G	0.61749	-0.146141	0.152498	0.337904	345210		TRUE
rs625761		ebi-a-GCST90002008	CCR2 on monocyte	A	G	0.7275	0.1266	0.02766	4.89e-06	3629	23.196		A	G	0.773858	0.111609	0.176589	0.527367	345210		TRUE
rs74124962		ebi-a-GCST90002008	CCR2 on monocyte	G	T	0.2058	-0.159	0.03108	3.27e-07	3629	30.2239		G	T	0.0786527	-0.0907501	0.285639	0.750706	345210		TRUE
rs777415		ebi-a-GCST90002008	CCR2 on monocyte	C	T	0.0006	2.348	0.502	3.02e-06	3629	24.1404		C	T	0.0469638	0.423831	0.339078	0.211318	345210		TRUE
rs77772425		ebi-a-GCST90002008	CCR2 on monocyte	T	G	0.0555	-0.2415	0.05232	4.05e-06	3629	22.3136		T	G	0.0284603	0.370854	0.447651	0.407419	345210		TRUE
rs78246754		ebi-a-GCST90002008	CCR2 on monocyte	T	C	0.03	0.3233	0.07135	6.04e-06	3629	22.1989		T	C	0.0706796	0.248312	0.28685	0.386681	345210		TRUE
rs79049673		ebi-a-GCST90002008	CCR2 on monocyte	T	C	0.0281	0.3447	0.07619	6.26e-06	3629	23.6928		T	C	0.019432	0.319648	0.538644	0.552893	345210		TRUE
rs79641389		ebi-a-GCST90002008	CCR2 on monocyte	C	A	0.0336	-0.4085	0.06877	3.13e-09	3629	39.7365		C	A	0.034248	-0.0427678	0.409283	0.916777	345210		TRUE
rs10192574		ebi-a-GCST90001583	Monocyte AC	C	A	0.4555	-0.1122	0.02464	5.40705e-06	3629	22.7913		C	A	0.295072	-0.0663179	0.162503	0.683199	345210		TRUE
rs11061521		ebi-a-GCST90001583	Monocyte AC	A	C	0.1962	0.1409	0.02965	2.1e-06	3629	22.8546		A	C	0.12382	-0.29348	0.223867	0.189872	345210		TRUE
rs11177104		ebi-a-GCST90001583	Monocyte AC	A	G	0.0076	-0.6011	0.1352	9.07695e-06	3629	19.8767		A	G	0.0694332	-0.116416	0.295054	0.693169	345210		TRUE
rs115451299		ebi-a-GCST90001583	Monocyte AC	C	T	0.0018	-1.305	0.2683	1.185e-06	3629	22.3334		C	T	0.0210767	0.812499	0.512846	0.113127	345210		TRUE
rs116981568		ebi-a-GCST90001583	Monocyte AC	T	C	0.0477	0.2687	0.05573	1.47999e-06	3629	23.9477		T	C	0.0253986	-0.529664	0.475081	0.264897	345210		TRUE
rs12346499		ebi-a-GCST90001583	Monocyte AC	T	C	0.5233	-0.1378	0.0244	1.76799e-08	3629	34.6901		T	C	0.53528	-0.00728	0.148239	0.960832	345210		TRUE
rs1249347		ebi-a-GCST90001583	Monocyte AC	G	C	0.1795	-0.1399	0.03152	9.30894e-06	3629	21.0313		G	C	0.192195	0.0718697	0.186418	0.699845	345210		TRUE
rs12501003		ebi-a-GCST90001583	Monocyte AC	G	A	0.1674	0.1594	0.03191	6.17007e-07	3629	25.8722		G	A	0.0344442	0.135212	0.395332	0.732335	345210		TRUE
rs1375493		ebi-a-GCST90001583	Monocyte AC	A	G	0.3781	0.127	0.02481	3.264e-07	3629	27.7216		A	G	0.612869	-0.0623156	0.15091	0.679656	345210		TRUE
rs139761995		ebi-a-GCST90001583	Monocyte AC	T	C	0.0047	0.8181	0.1798	5.56904e-06	3629	22.8544		T	C	0.00840459	-1.09478	0.875734	0.211253	345210		TRUE
rs142584082		ebi-a-GCST90001583	Monocyte AC	G	A	0.0015	1.359	0.2946	4.08997e-06	3629	20.1774		G	A	0.0238221	-0.357151	0.474528	0.451664	345210		TRUE
rs145530955		ebi-a-GCST90001583	Monocyte AC	T	C	0.0285	-0.332	0.07238	4.65104e-06	3629	22.2741		T	C	0.0914034	-0.0574502	0.262067	0.826479	345210		TRUE
rs150649461		ebi-a-GCST90001583	Monocyte AC	C	G	0.0459	0.3032	0.06381	2.08901e-06	3629	29.4411		C	G	0.0275792	-0.468476	0.475052	0.324057	345210		TRUE
rs183716470		ebi-a-GCST90001583	Monocyte AC	G	T	0.081	-0.2002	0.04522	9.80189e-06	3629	21.7724		G	T	0.0339363	-0.248458	0.406142	0.540702	345210		TRUE
rs1896857		ebi-a-GCST90001583	Monocyte AC	G	A	0.1736	0.1482	0.03176	3.16301e-06	3629	23.0017		G	A	0.429992	-0.0961173	0.149235	0.519532	345210		TRUE
rs189962728		ebi-a-GCST90001583	Monocyte AC	C	T	0.0004	-2.819	0.5658	6.57295e-07	3629	23.1965		C	T	0.0404153	0.502458	0.375683	0.181076	345210		TRUE
rs2120231		ebi-a-GCST90001583	Monocyte AC	G	T	0.5141	-0.1189	0.02416	8.9121e-07	3629	25.7997		G	T	0.557393	0.0260139	0.148866	0.861279	345210		TRUE
rs2541899		ebi-a-GCST90001583	Monocyte AC	T	C	0.8002	0.1356	0.02947	4.35502e-06	3629	21.4512		T	C	0.847339	0.155517	0.205667	0.449552	345210		TRUE
rs28437286		ebi-a-GCST90001583	Monocyte AC	G	A	0.0222	-0.361	0.08146	9.64095e-06	3629	20.6376		G	A	0.0391535	0.0500137	0.376469	0.894312	345210		TRUE
rs28648481		ebi-a-GCST90001583	Monocyte AC	T	A	0.0017	1.306	0.287	5.48302e-06	3629	21.1201		T	A	0.0304495	-0.488124	0.425007	0.250759	345210		TRUE
rs445		ebi-a-GCST90001583	Monocyte AC	T	C	0.1941	-0.1523	0.03005	4.25402e-07	3629	26.5123		T	C	0.0590293	-0.375607	0.315807	0.2343	345210		TRUE
rs55971447		ebi-a-GCST90001583	Monocyte AC	T	C	0.2392	-0.1319	0.02885	5.01903e-06	3629	23.1131		T	C	0.108436	0.0273343	0.23882	0.908876	345210		TRUE
rs6708174		ebi-a-GCST90001583	Monocyte AC	C	T	0.2001	-0.1359	0.02999	6.01797e-06	3629	21.5712		C	T	0.409154	0.180477	0.150459	0.230331	345210		TRUE
rs75791731		ebi-a-GCST90001583	Monocyte AC	T	G	0.0778	-0.2237	0.04488	6.485e-07	3629	26.2328		T	G	0.0552717	0.0880175	0.323493	0.785556	345210		TRUE
rs77765378		ebi-a-GCST90001583	Monocyte AC	C	G	0.0361	0.2863	0.06456	9.51196e-06	3629	20.8087		C	G	0.0134267	0.159726	0.624447	0.798114	345210		TRUE
rs78805826		ebi-a-GCST90001583	Monocyte AC	A	T	0.0263	0.362	0.07803	3.62502e-06	3629	24.5076		A	T	0.00804058	-0.400815	0.800821	0.61672	345210		TRUE
rs9599503		ebi-a-GCST90001583	Monocyte AC	C	T	0.2827	-0.1213	0.02663	5.35797e-06	3629	21.7733		C	T	0.108433	0.113475	0.234134	0.627918	345210		TRUE
rs117513979		ebi-a-GCST90001765	CD24 on IgD+ CD24+	C	T	0.0004	-2.508	0.5353	2.90603e-06	3655	18.4676		C	T	0.00845863	0.213138	0.79575	0.788818	345210		TRUE
rs11930977		ebi-a-GCST90001765	CD24 on IgD+ CD24+	T	G	0.0094	-0.5551	0.1255	9.94397e-06	3655	21.0837		T	G	0.00342944	0.88059	1.43245	0.538724	345210		TRUE
rs12200293		ebi-a-GCST90001765	CD24 on IgD+ CD24+	A	C	0.0462	-0.306	0.05889	2.14299e-07	3655	30.3963		A	C	0.0753071	0.134041	0.277252	0.628766	345210		TRUE
rs12930821		ebi-a-GCST90001765	CD24 on IgD+ CD24+	C	G	0.7592	-0.1445	0.02886	5.78296e-07	3655	28.1032		C	G	0.673448	0.227005	0.158117	0.151095	345210		TRUE
rs13171255		ebi-a-GCST90001765	CD24 on IgD+ CD24+	G	A	0.1514	0.1606	0.03496	4.49304e-06	3655	24.3718		G	A	0.192504	-0.416302	0.188998	0.0276172	345210		TRUE
rs143386390		ebi-a-GCST90001765	CD24 on IgD+ CD24+	T	C	0.0026	1.222	0.2527	1.39499e-06	3655	28.5129		T	C	0.0481821	-0.470547	0.345819	0.173617	345210		TRUE
rs144967366		ebi-a-GCST90001765	CD24 on IgD+ CD24+	C	T	0.0005	-2.512	0.5471	4.56604e-06	3655	23.1857		C	T	0.0250858	0.305517	0.475638	0.520659	345210		TRUE
rs1471412		ebi-a-GCST90001765	CD24 on IgD+ CD24+	T	C	0.8538	-0.1559	0.03447	6.32106e-06	3655	22.3007		T	C	0.884551	0.0657694	0.230529	0.775415	345210		TRUE
rs147649139		ebi-a-GCST90001765	CD24 on IgD+ CD24+	G	T	0.0193	-0.4	0.09017	9.45105e-06	3655	22.2603		G	T	0.0101352	-0.492533	0.695934	0.479113	345210		TRUE
rs147803894		ebi-a-GCST90001765	CD24 on IgD+ CD24+	A	G	0.0014	-1.315	0.2963	9.30808e-06	3655	17.7483		A	G	0.0073351	0.424289	0.855861	0.620075	345210		TRUE
rs150087880		ebi-a-GCST90001765	CD24 on IgD+ CD24+	T	C	0.0011	-2.09	0.4017	2.08099e-07	3655	35.4059		T	C	0.00585356	1.89091	0.984419	0.054752	345210		TRUE
rs17370695		ebi-a-GCST90001765	CD24 on IgD+ CD24+	C	A	0.1491	-0.1585	0.0351	6.45996e-06	3655	23.4354		C	A	0.0217436	-0.776184	0.499498	0.120202	345210		TRUE
rs189504940		ebi-a-GCST90001765	CD24 on IgD+ CD24+	A	T	0.0118	0.5304	0.1157	4.74996e-06	3655	24.1253		A	T	0.00142472	-1.09953	2.18073	0.614117	345210		TRUE
rs2236073		ebi-a-GCST90001765	CD24 on IgD+ CD24+	A	G	0.5997	0.1681	0.02484	1.54099e-11	3655	50.242		A	G	0.496449	0.0577813	0.14845	0.697106	345210		TRUE
rs285250		ebi-a-GCST90001765	CD24 on IgD+ CD24+	C	T	0.7227	0.1309	0.02745	1.93099e-06	3655	25.2615		C	T	0.724653	0.0402687	0.164967	0.807152	345210		TRUE
rs2902453		ebi-a-GCST90001765	CD24 on IgD+ CD24+	G	A	0.0015	1.369	0.309	9.67008e-06	3655	20.6239		G	A	0.067077	0.163053	0.294846	0.580254	345210		TRUE
rs34548572		ebi-a-GCST90001765	CD24 on IgD+ CD24+	A	G	0.1984	-0.1374	0.03057	7.21905e-06	3655	22.0683		A	G	0.147144	0.0183002	0.207111	0.929591	345210		TRUE
rs4862454		ebi-a-GCST90001765	CD24 on IgD+ CD24+	A	G	0.2981	-0.1279	0.02721	2.69302e-06	3655	25.1792		A	G	0.348401	0.359679	0.159249	0.0239084	345210		TRUE
rs4942468		ebi-a-GCST90001765	CD24 on IgD+ CD24+	A	C	0.6811	-0.1257	0.02624	1.71301e-06	3655	25.2468		A	C	0.804381	0.124635	0.18665	0.504295	345210		TRUE
rs629732		ebi-a-GCST90001765	CD24 on IgD+ CD24+	A	G	0.4274	0.1134	0.02531	7.625e-06	3655	23.1384		A	G	0.684658	0.216902	0.159376	0.173531	345210		TRUE
rs7116224		ebi-a-GCST90001765	CD24 on IgD+ CD24+	A	G	0.4442	-0.1154	0.02496	3.93197e-06	3655	24.1798		A	G	0.592123	0.0567113	0.150359	0.706046	345210		TRUE
rs78157884		ebi-a-GCST90001765	CD24 on IgD+ CD24+	A	T	0.081	0.2046	0.04567	7.71898e-06	3655	22.909		A	T	0.0776686	0.0480223	0.275394	0.861569	345210		TRUE
rs9273358		ebi-a-GCST90001765	CD24 on IgD+ CD24+	T	C	0.5661	-0.1411	0.0287	9.25806e-07	3655	36.0815		T	C	0.345863	0.0630858	0.155678	0.685308	345210		TRUE
rs9400058		ebi-a-GCST90001765	CD24 on IgD+ CD24+	G	A	0.065	-0.7377	0.04904	1.15505e-49	3655	258.753		G	A	0.0995186	0.488185	0.195722	0.0126212	345210		TRUE
rs9478944		ebi-a-GCST90001765	CD24 on IgD+ CD24+	A	G	0.8793	0.1656	0.03714	8.50394e-06	3655	21.3885		A	G	0.74911	0.0882063	0.171273	0.606549	345210		TRUE
rs115953192		ebi-a-GCST90001694	CD28- DN (CD4-CD8-) %T cell	G	A	0.0464	-0.2826	0.06188	5.13701e-06	3440	24.4706		G	A	0.0353128	0.00119782	0.420904	0.997729	345210		TRUE
rs139249541		ebi-a-GCST90001694	CD28- DN (CD4-CD8-) %T cell	G	A	0.0312	0.4291	0.07557	1.477e-08	3440	38.6993		G	A	0.0154176	0.411367	0.606282	0.497451	345210		TRUE
rs140247402		ebi-a-GCST90001694	CD28- DN (CD4-CD8-) %T cell	T	C	0.049	-0.2627	0.05866	7.76497e-06	3440	22.2554		T	C	0.168316	-0.13011	0.197328	0.509664	345210		TRUE
rs140444563		ebi-a-GCST90001694	CD28- DN (CD4-CD8-) %T cell	G	T	0.1084	0.1863	0.04188	8.90389e-06	3440	23.2212		G	T	0.0257547	0.767425	0.47468	0.105939	345210		TRUE
rs142716558		ebi-a-GCST90001694	CD28- DN (CD4-CD8-) %T cell	G	A	0.1294	0.1773	0.03883	5.15003e-06	3440	24.5241		G	A	0.0992036	-0.0202554	0.246689	0.93456	345210		TRUE
rs144346829		ebi-a-GCST90001694	CD28- DN (CD4-CD8-) %T cell	A	G	0.0392	0.3042	0.06797	7.85706e-06	3440	24.133		A	G	0.0165029	0.895471	0.565951	0.113594	345210		TRUE
rs1580183		ebi-a-GCST90001694	CD28- DN (CD4-CD8-) %T cell	G	A	0.0804	-0.2243	0.04795	3.00497e-06	3440	25.7687		G	A	0.139975	-0.333365	0.215342	0.121604	345210		TRUE
rs1875168		ebi-a-GCST90001694	CD28- DN (CD4-CD8-) %T cell	G	A	0.7741	-0.1431	0.03044	2.70203e-06	3440	24.7999		G	A	0.761521	-0.319265	0.171175	0.0621627	345210		TRUE
rs2511751		ebi-a-GCST90001694	CD28- DN (CD4-CD8-) %T cell	T	C	0.4331	-0.1228	0.02595	2.31201e-06	3440	25.6481		T	C	0.585523	-0.201924	0.149604	0.177105	345210		TRUE
rs36037322		ebi-a-GCST90001694	CD28- DN (CD4-CD8-) %T cell	C	T	0.2654	-0.14	0.03029	3.92202e-06	3440	26.4774		C	T	0.148848	0.167164	0.208218	0.422071	345210		TRUE
rs66989520		ebi-a-GCST90001694	CD28- DN (CD4-CD8-) %T cell	T	C	0.1456	0.1779	0.03737	2.00498e-06	3440	27.2862		T	C	0.166389	0.0413886	0.197683	0.83416	345210		TRUE
rs6755452		ebi-a-GCST90001694	CD28- DN (CD4-CD8-) %T cell	G	T	0.189	0.2159	0.03275	5.00495e-11	3440	49.8396		G	T	0.185042	0.086724	0.188979	0.6463	345210		TRUE
rs6907169		ebi-a-GCST90001694	CD28- DN (CD4-CD8-) %T cell	G	C	0.0824	0.2334	0.04707	7.39299e-07	3440	28.5569		G	C	0.0217955	0.454525	0.498873	0.36224	345210		TRUE
rs73560923		ebi-a-GCST90001694	CD28- DN (CD4-CD8-) %T cell	A	G	0.1154	0.1771	0.03918	6.38896e-06	3440	22.1572		A	G	0.116214	0.292786	0.230467	0.203941	345210		TRUE
rs74593262		ebi-a-GCST90001694	CD28- DN (CD4-CD8-) %T cell	T	C	0.0012	-1.705	0.3597	2.21401e-06	3440	24.1258		T	C	0.0226838	-0.088843	0.485126	0.854693	345210		TRUE
rs75941798		ebi-a-GCST90001694	CD28- DN (CD4-CD8-) %T cell	C	T	0.0051	-0.8722	0.1882	3.70604e-06	3440	26.7475		C	T	0.0220312	-0.493184	0.519046	0.342024	345210		TRUE
rs76549873		ebi-a-GCST90001694	CD28- DN (CD4-CD8-) %T cell	C	T	0.0134	-0.5406	0.1168	3.80102e-06	3440	26.7734		C	T	0.00303041	-0.990883	1.32648	0.455063	345210		TRUE
rs78936881		ebi-a-GCST90001694	CD28- DN (CD4-CD8-) %T cell	T	C	0.0887	-0.2123	0.04619	4.45e-06	3440	25.2346		T	C	0.0673563	0.11506	0.293365	0.694904	345210		TRUE
rs79086781		ebi-a-GCST90001694	CD28- DN (CD4-CD8-) %T cell	T	C	0.0381	0.3371	0.06742	6.02907e-07	3440	28.8762		T	C	0.0239615	0.743286	0.471366	0.114824	345210		TRUE
rs8113259		ebi-a-GCST90001694	CD28- DN (CD4-CD8-) %T cell	C	T	0.0702	-0.2368	0.05213	5.76899e-06	3440	25.3523		C	T	0.0505321	0.128267	0.343915	0.709178	345210		TRUE
rs958219		ebi-a-GCST90001694	CD28- DN (CD4-CD8-) %T cell	C	T	0.4119	-0.1255	0.02611	1.60602e-06	3440	26.4358		C	T	0.47644	0.0874827	0.148018	0.554503	345210		TRUE
rs9896155		ebi-a-GCST90001694	CD28- DN (CD4-CD8-) %T cell	G	A	0.6741	0.1701	0.02733	5.51303e-10	3440	44.27		G	A	0.416251	0.138029	0.151322	0.361689	345210		TRUE
rs10011663		ebi-a-GCST90001525	CD33dim HLA DR+ CD11b+ AC	G	A	0.2411	0.1837	0.03783	1.29799e-06	1858	23.2062		G	A	0.239221	-0.209886	0.17472	0.229646	345210		TRUE
rs10025005		ebi-a-GCST90001525	CD33dim HLA DR+ CD11b+ AC	T	G	0.7764	0.1934	0.03857	5.85706e-07	1858	24.4205		T	G	0.780642	-0.116197	0.181021	0.520938	345210		TRUE
rs11594395		ebi-a-GCST90001525	CD33dim HLA DR+ CD11b+ AC	G	C	0.024	0.514	0.1111	3.94403e-06	1858	23.2597		G	C	0.0113268	-0.518518	0.702864	0.460684	345210		TRUE
rs11631677		ebi-a-GCST90001525	CD33dim HLA DR+ CD11b+ AC	T	C	0.5509	-0.1627	0.03297	8.79205e-07	1858	24.6334		T	C	0.563654	0.106101	0.149274	0.477223	345210		TRUE
rs11709025		ebi-a-GCST90001525	CD33dim HLA DR+ CD11b+ AC	T	C	0.3149	0.1544	0.03464	8.7791e-06	1858	19.2894		T	C	0.228794	0.0821712	0.175718	0.640049	345210		TRUE
rs1201940		ebi-a-GCST90001525	CD33dim HLA DR+ CD11b+ AC	C	T	0.5073	-0.1483	0.03248	5.33003e-06	1858	20.6319		C	T	0.592937	0.169873	0.150538	0.259134	345210		TRUE
rs141080550		ebi-a-GCST90001525	CD33dim HLA DR+ CD11b+ AC	A	G	0.0307	0.4746	0.09273	3.40997e-07	1858	25.2186		A	G	0.0185137	0.0160736	0.571561	0.977565	345210		TRUE
rs143383466		ebi-a-GCST90001525	CD33dim HLA DR+ CD11b+ AC	T	C	0.0043	1.142	0.2466	3.90499e-06	1858	20.9611		T	C	0.0407406	0.641864	0.284768	0.0241969	345210		TRUE
rs144894656		ebi-a-GCST90001525	CD33dim HLA DR+ CD11b+ AC	C	A	0.0094	-0.7728	0.1667	3.77998e-06	1858	20.875		C	A	0.00527095	1.42163	1.11112	0.200738	345210		TRUE
rs145231100		ebi-a-GCST90001525	CD33dim HLA DR+ CD11b+ AC	A	G	0.0137	-0.6579	0.1354	1.28399e-06	1858	21.9668		A	G	0.0519838	-0.309855	0.343919	0.367612	345210		TRUE
rs148937000		ebi-a-GCST90001525	CD33dim HLA DR+ CD11b+ AC	T	G	0.0019	1.666	0.3755	9.65695e-06	1858	19.7461		T	G	0.0133139	-0.59325	0.662743	0.37071	345210		TRUE
rs17721845		ebi-a-GCST90001525	CD33dim HLA DR+ CD11b+ AC	T	C	0.2511	0.1862	0.03754	7.67892e-07	1858	24.521		T	C	0.241913	0.140794	0.174913	0.420855	345210		TRUE
rs1801274		ebi-a-GCST90001525	CD33dim HLA DR+ CD11b+ AC	G	A	0.3334	0.2617	0.03479	8.34065e-14	1858	58.2737		G	A	0.502682	0.176789	0.147473	0.230609	345210		TRUE
rs192715019		ebi-a-GCST90001525	CD33dim HLA DR+ CD11b+ AC	T	C	0.0277	-0.5266	0.09953	1.36301e-07	1858	28.144		T	C	0.00526463	0.489731	1.09908	0.655899	345210		TRUE
rs2868992		ebi-a-GCST90001525	CD33dim HLA DR+ CD11b+ AC	G	T	0.1502	-0.205	0.04553	7.14299e-06	1858	20.1274		G	T	0.161031	-0.145471	0.200175	0.467398	345210		TRUE
rs4606283		ebi-a-GCST90001525	CD33dim HLA DR+ CD11b+ AC	T	C	0.7274	0.1686	0.03672	4.71205e-06	1858	21.1615		T	C	0.686598	-0.263217	0.159206	0.0982675	345210		TRUE
rs58051708		ebi-a-GCST90001525	CD33dim HLA DR+ CD11b+ AC	G	A	0.0102	-0.721	0.159	6.12393e-06	1858	19.6883		G	A	0.00423297	-1.00512	1.09504	0.358678	345210		TRUE
rs62146115		ebi-a-GCST90001525	CD33dim HLA DR+ CD11b+ AC	G	A	0.0753	-0.2861	0.06259	5.16297e-06	1858	21.4002		G	A	0.0102658	0.0860517	0.749352	0.908576	345210		TRUE
rs62362950		ebi-a-GCST90001525	CD33dim HLA DR+ CD11b+ AC	T	C	0.0597	-0.3383	0.0679	6.87005e-07	1858	24.1585		T	C	0.0742376	-0.0955356	0.277091	0.730259	345210		TRUE
rs71596080		ebi-a-GCST90001525	CD33dim HLA DR+ CD11b+ AC	C	T	0.0826	0.2853	0.0584	1.12001e-06	1858	23.1815		C	T	0.047966	0.208938	0.337375	0.535715	345210		TRUE
rs73716755		ebi-a-GCST90001525	CD33dim HLA DR+ CD11b+ AC	C	G	0.0455	-0.3748	0.078	1.67598e-06	1858	22.9259		C	G	0.051706	-0.386896	0.338177	0.252597	345210		TRUE
rs74638799		ebi-a-GCST90001525	CD33dim HLA DR+ CD11b+ AC	G	A	0.0797	0.2768	0.05971	3.81303e-06	1858	21.0978		G	A	0.104899	0.097764	0.246712	0.691907	345210		TRUE
rs74851637		ebi-a-GCST90001525	CD33dim HLA DR+ CD11b+ AC	T	G	0.0091	0.8135	0.1725	2.60597e-06	1858	22.4186		T	G	0.0539319	0.495309	0.326543	0.129311	345210		TRUE
rs76640602		ebi-a-GCST90001525	CD33dim HLA DR+ CD11b+ AC	A	G	0.0202	0.5875	0.1154	3.94503e-07	1858	25.7091		A	G	0.00458364	0.201115	1.10073	0.855025	345210		TRUE
rs78173101		ebi-a-GCST90001525	CD33dim HLA DR+ CD11b+ AC	G	C	0.0167	-0.5888	0.1268	3.68502e-06	1858	21.3756		G	C	0.0481452	-0.696076	0.347056	0.0448921	345210		TRUE
rs9510371		ebi-a-GCST90001525	CD33dim HLA DR+ CD11b+ AC	T	C	0.158	0.2146	0.04513	2.133e-06	1858	23.0245		T	C	0.339738	0.149006	0.155191	0.336983	345210		TRUE
rs10753675		ebi-a-GCST90001477	HLA DR++ monocyte AC	T	C	0.5617	0.1115	0.0249	7.80998e-06	3579	22.0314		T	C	0.672272	-0.145221	0.158465	0.359446	345210		TRUE
rs11169475		ebi-a-GCST90001477	HLA DR++ monocyte AC	A	G	0.0296	-0.3396	0.07329	3.71604e-06	3579	23.8569		A	G	0.0272485	0.143893	0.444046	0.745901	345210		TRUE
rs111801150		ebi-a-GCST90001477	HLA DR++ monocyte AC	G	A	0.0013	-1.644	0.3396	1.33999e-06	3579	25.2807		G	A	0.0273005	0.983041	0.297166	0.000939464	345210		TRUE
rs112700313		ebi-a-GCST90001477	HLA DR++ monocyte AC	T	C	0.0022	-1.116	0.2489	7.59399e-06	3579	19.6664		T	C	0.0124022	-0.121754	0.679132	0.857718	345210		TRUE
rs114141703		ebi-a-GCST90001477	HLA DR++ monocyte AC	A	C	0.025	0.3833	0.08005	1.74699e-06	3579	25.8044		A	C	0.0381309	-0.306494	0.388547	0.430216	345210		TRUE
rs115589615		ebi-a-GCST90001477	HLA DR++ monocyte AC	T	C	0.0176	-0.4684	0.09367	5.98494e-07	3579	27.3458		T	C	0.00116549	-1.02137	2.12867	0.631358	345210		TRUE
rs117433119		ebi-a-GCST90001477	HLA DR++ monocyte AC	C	A	0.0022	1.226	0.269	5.30799e-06	3579	23.7614		C	A	0.0127052	-0.199291	0.64822	0.758506	345210		TRUE
rs12410580		ebi-a-GCST90001477	HLA DR++ monocyte AC	A	G	0.0482	0.2562	0.05738	8.27199e-06	3579	21.6732		A	G	0.118063	-0.0842524	0.229452	0.713477	345210		TRUE
rs12659610		ebi-a-GCST90001477	HLA DR++ monocyte AC	A	G	0.0043	0.8519	0.1886	6.47799e-06	3579	22.3682		A	G	0.0154624	0.85786	0.615087	0.163108	345210		TRUE
rs138955284		ebi-a-GCST90001477	HLA DR++ monocyte AC	T	G	0.0047	-0.9382	0.1848	4.02504e-07	3579	29.7018		T	G	0.0143175	-0.620036	0.661165	0.348351	345210		TRUE
rs139181645		ebi-a-GCST90001477	HLA DR++ monocyte AC	G	C	0.0451	-0.2801	0.05887	2.03301e-06	3579	24.3363		G	C	0.0194899	-0.736998	0.545119	0.176377	345210		TRUE
rs16901587		ebi-a-GCST90001477	HLA DR++ monocyte AC	A	G	0.202	-0.1396	0.03069	5.61798e-06	3579	22.6158		A	G	0.106467	0.172552	0.238551	0.469474	345210		TRUE
rs183181627		ebi-a-GCST90001477	HLA DR++ monocyte AC	C	A	0.001	-1.803	0.3795	2.10902e-06	3579	23.3849		C	A	0.0145038	-0.257866	0.620668	0.677802	345210		TRUE
rs28610544		ebi-a-GCST90001477	HLA DR++ monocyte AC	T	C	0.1692	0.1685	0.03275	2.831e-07	3579	28.7823		T	C	0.0689774	-0.0773288	0.287128	0.787684	345210		TRUE
rs34795364		ebi-a-GCST90001477	HLA DR++ monocyte AC	C	G	0.0011	-1.754	0.3818	4.489e-06	3579	24.3483		C	G	0.00568289	1.09073	1.04125	0.294857	345210		TRUE
rs35842632		ebi-a-GCST90001477	HLA DR++ monocyte AC	T	G	0.2923	0.1193	0.02672	8.22792e-06	3579	21.1872		T	G	0.263173	-0.0365813	0.168796	0.828427	345210		TRUE
rs55952218		ebi-a-GCST90001477	HLA DR++ monocyte AC	A	G	0.0807	0.2123	0.04485	2.28402e-06	3579	24.0821		A	G	0.111971	-0.270437	0.235714	0.251253	345210		TRUE
rs5995959		ebi-a-GCST90001477	HLA DR++ monocyte AC	T	C	0.0323	-0.3484	0.07506	3.58798e-06	3579	27.3499		T	C	0.061955	0.334869	0.312369	0.283708	345210		TRUE
rs61289229		ebi-a-GCST90001477	HLA DR++ monocyte AC	T	C	0.1133	0.1874	0.03947	2.14902e-06	3579	25.4197		T	C	0.0396298	-0.615405	0.379695	0.105063	345210		TRUE
rs62395272		ebi-a-GCST90001477	HLA DR++ monocyte AC	T	C	0.2812	-0.1767	0.0353	5.79402e-07	3579	45.7259		T	C	0.111102	0.0753987	0.234656	0.747971	345210		TRUE
rs73576356		ebi-a-GCST90001477	HLA DR++ monocyte AC	T	A	0.0379	-0.2957	0.06466	4.98001e-06	3579	22.9556		T	A	0.0438769	-0.0154214	0.358863	0.965723	345210		TRUE
rs74827437		ebi-a-GCST90001477	HLA DR++ monocyte AC	G	A	0.1018	0.1903	0.04129	4.20504e-06	3579	23.847		G	A	0.222362	0.183462	0.178164	0.303135	345210		TRUE
rs9275271		ebi-a-GCST90001477	HLA DR++ monocyte AC	C	T	0.6292	0.2356	0.03057	1.67494e-14	3579	95.1097		C	T	0.58686	0.157007	0.150497	0.296827	345210		TRUE
rs10226722		ebi-a-GCST90001391	IgD+ %B cell	C	T	0.6006	0.1184	0.0256	3.83698e-06	3658	24.755		C	T	0.621576	0.157128	0.153561	0.3062	345210		TRUE
rs11068290		ebi-a-GCST90001391	IgD+ %B cell	T	C	0.0231	0.3904	0.08097	1.486e-06	3658	25.323		T	C	0.0315932	-0.136208	0.426886	0.749671	345210		TRUE
rs11616703		ebi-a-GCST90001391	IgD+ %B cell	T	G	0.0171	-0.4199	0.09432	8.75105e-06	3658	21.7979		T	G	0.0275486	-0.0423328	0.443964	0.924035	345210		TRUE
rs12204136		ebi-a-GCST90001391	IgD+ %B cell	C	T	0.0522	0.2426	0.05485	9.99793e-06	3658	21.4162		C	T	0.0430788	-0.61309	0.36987	0.0974025	345210		TRUE
rs138919897		ebi-a-GCST90001391	IgD+ %B cell	G	A	0.0019	1.402	0.2997	2.986e-06	3658	27.4606		G	A	0.00874225	-0.399548	0.798606	0.616859	345210		TRUE
rs140191306		ebi-a-GCST90001391	IgD+ %B cell	T	C	0.0179	0.4421	0.09364	2.427e-06	3658	25.2977		T	C	0.00571639	-1.03681	0.999258	0.299466	345210		TRUE
rs148496020		ebi-a-GCST90001391	IgD+ %B cell	A	T	0.0193	-0.4088	0.08921	4.74799e-06	3658	23.276		A	T	0.00361649	0.0370931	1.21562	0.975657	345210		TRUE
rs17405603		ebi-a-GCST90001391	IgD+ %B cell	T	A	0.284	0.1542	0.02757	2.38298e-08	3658	35.699		T	A	0.29552	-0.247685	0.162311	0.127013	345210		TRUE
rs2450220		ebi-a-GCST90001391	IgD+ %B cell	T	C	0.816	-0.152	0.03167	1.65299e-06	3658	25.542		T	C	0.933717	0.117285	0.295886	0.69182	345210		TRUE
rs4691917		ebi-a-GCST90001391	IgD+ %B cell	G	A	0.9956	0.9378	0.1877	6.10394e-07	3658	28.3892		G	A	0.97372	-0.540925	0.43984	0.218764	345210		TRUE
rs56209800		ebi-a-GCST90001391	IgD+ %B cell	T	A	0.0547	-0.2355	0.05263	7.90806e-06	3658	21.0898		T	A	0.100345	-0.147854	0.246631	0.548844	345210		TRUE
rs62057183		ebi-a-GCST90001391	IgD+ %B cell	T	C	0.2508	0.1273	0.02872	9.63496e-06	3658	22.4012		T	C	0.158809	-0.126155	0.20357	0.535449	345210		TRUE
rs72757888		ebi-a-GCST90001391	IgD+ %B cell	T	C	0.01	0.5864	0.1201	1.086e-06	3658	25.0626		T	C	0.0553338	-0.264028	0.316483	0.404137	345210		TRUE
rs72952600		ebi-a-GCST90001391	IgD+ %B cell	G	C	0.0142	0.49	0.1045	2.83302e-06	3658	24.742		G	C	0.0261005	-0.200752	0.459099	0.661912	345210		TRUE
rs73426855		ebi-a-GCST90001391	IgD+ %B cell	C	T	0.1471	-0.174	0.03482	6.07995e-07	3658	27.9871		C	T	0.222948	-0.00141786	0.179088	0.993683	345210		TRUE
rs7597061		ebi-a-GCST90001391	IgD+ %B cell	G	T	0.0998	0.1829	0.04129	9.66696e-06	3658	22.1081		G	T	0.1511	-0.330985	0.208797	0.112922	345210		TRUE
rs9265870		ebi-a-GCST90001391	IgD+ %B cell	G	A	0.4718	0.1454	0.03049	1.92398e-06	3658	38.9333		G	A	0.205234	-0.214768	0.184278	0.243833	345210		TRUE
rs112570989		ebi-a-GCST90001408	Naive-mature B cell %B cell	T	C	0.0149	0.4852	0.1023	2.19099e-06	3657	25.4353		T	C	0.0240175	-0.334674	0.484598	0.489804	345210		TRUE
rs115405874		ebi-a-GCST90001408	Naive-mature B cell %B cell	G	A	0.0037	-1.013	0.2016	5.36896e-07	3657	27.8629		G	A	0.0570558	-0.504874	0.327599	0.123285	345210		TRUE
rs116844769		ebi-a-GCST90001408	Naive-mature B cell %B cell	A	G	0.0662	-0.2677	0.05076	1.41599e-07	3657	32.6732		A	G	0.0350336	-0.390422	0.404526	0.334478	345210		TRUE
rs13421263		ebi-a-GCST90001408	Naive-mature B cell %B cell	T	C	0.0528	0.2616	0.05638	3.61801e-06	3657	25.1914		T	C	0.0964756	0.331059	0.255537	0.195134	345210		TRUE
rs145123647		ebi-a-GCST90001408	Naive-mature B cell %B cell	T	C	0.003	1.077	0.2247	1.71902e-06	3657	25.5381		T	C	0.0300272	0.826537	0.432472	0.0559796	345210		TRUE
rs149876490		ebi-a-GCST90001408	Naive-mature B cell %B cell	T	C	0.0027	1.014	0.2243	6.30798e-06	3657	20.3514		T	C	0.0667203	0.0919937	0.295647	0.755678	345210		TRUE
rs2334904		ebi-a-GCST90001408	Naive-mature B cell %B cell	A	G	0.114	0.1801	0.03937	4.91405e-06	3657	24.1067		A	G	0.214663	0.0567724	0.179351	0.75159	345210		TRUE
rs2476213		ebi-a-GCST90001408	Naive-mature B cell %B cell	T	C	0.5659	0.1119	0.02521	9.30294e-06	3657	22.6249		T	C	0.339166	-0.0465813	0.155892	0.765089	345210		TRUE
rs35698683		ebi-a-GCST90001408	Naive-mature B cell %B cell	G	A	0.0447	0.2687	0.05935	6.16595e-06	3657	22.677		G	A	0.0621431	0.37851	0.310876	0.223391	345210		TRUE
rs4658141		ebi-a-GCST90001408	Naive-mature B cell %B cell	C	T	0.3805	0.1371	0.0259	1.28499e-07	3657	32.6779		C	T	0.365382	-0.0302422	0.15412	0.844434	345210		TRUE
rs55710170		ebi-a-GCST90001408	Naive-mature B cell %B cell	A	G	0.1181	0.1678	0.03789	9.81002e-06	3657	21.5638		A	G	0.0954865	0.0540284	0.246598	0.826576	345210		TRUE
rs61896866		ebi-a-GCST90001408	Naive-mature B cell %B cell	A	G	0.2428	-0.1306	0.02874	5.65601e-06	3657	23.0672		A	G	0.141118	-0.276324	0.216347	0.201523	345210		TRUE
rs62398379		ebi-a-GCST90001408	Naive-mature B cell %B cell	C	T	0.4032	-0.1251	0.02593	1.46201e-06	3657	27.7373		C	T	0.35348	-0.196291	0.154656	0.204364	345210		TRUE
rs690488		ebi-a-GCST90001408	Naive-mature B cell %B cell	A	C	0.8588	-0.1667	0.03608	3.98502e-06	3657	24.8		A	C	0.720428	-0.106109	0.166108	0.522957	345210		TRUE
rs72635970		ebi-a-GCST90001408	Naive-mature B cell %B cell	G	T	0.0444	-0.3399	0.06121	3.01301e-08	3657	36.1874		G	T	0.0330492	-0.436047	0.414276	0.292546	345210		TRUE
rs72844588		ebi-a-GCST90001408	Naive-mature B cell %B cell	A	G	0.0913	-0.2131	0.04321	8.50492e-07	3657	27.7498		A	G	0.150621	-0.0751253	0.206218	0.715634	345210		TRUE
rs72914692		ebi-a-GCST90001408	Naive-mature B cell %B cell	A	G	0.018	-0.4239	0.0933	5.72203e-06	3657	23.3666		A	G	0.0181304	-0.104155	0.555034	0.851146	345210		TRUE
rs7412746		ebi-a-GCST90001408	Naive-mature B cell %B cell	T	C	0.5153	0.1312	0.02547	2.74802e-07	3657	31.7007		T	C	0.5559	0.12485	0.149266	0.402916	345210		TRUE
rs75766272		ebi-a-GCST90001408	Naive-mature B cell %B cell	T	C	0.0201	0.463	0.0866	9.55103e-08	3657	31.1272		T	C	0.0737476	0.322028	0.28752	0.262707	345210		TRUE
rs76477280		ebi-a-GCST90001408	Naive-mature B cell %B cell	G	A	0.0206	-0.4222	0.08821	1.76498e-06	3657	26.4799		G	A	0.0169254	-0.584059	0.586087	0.318988	345210		TRUE
rs77312528		ebi-a-GCST90001408	Naive-mature B cell %B cell	G	T	0.0107	0.6035	0.1258	1.68101e-06	3657	28.4018		G	T	0.0116121	-0.505876	0.712323	0.477594	345210		TRUE
rs77762131		ebi-a-GCST90001408	Naive-mature B cell %B cell	C	G	0.045	-0.2722	0.05828	3.10099e-06	3657	23.4252		C	G	0.00752997	0.475364	0.865424	0.582811	345210		TRUE
rs895377		ebi-a-GCST90001408	Naive-mature B cell %B cell	A	G	0.3683	0.1314	0.02603	4.65297e-07	3657	29.6022		A	G	0.423956	-0.320302	0.15138	0.034355	345210		TRUE
rs9270578		ebi-a-GCST90001408	Naive-mature B cell %B cell	A	G	0.5261	0.1477	0.03279	6.89001e-06	3657	40.1961		A	G	0.424027	0.0144029	0.150669	0.923844	345210		TRUE
rs9492229		ebi-a-GCST90001408	Naive-mature B cell %B cell	C	T	0.9556	-0.3012	0.06111	8.684e-07	3657	28.3559		C	T	0.975958	-0.146593	0.483005	0.761507	345210		TRUE
rs9584780		ebi-a-GCST90001408	Naive-mature B cell %B cell	C	T	0.0257	-0.388	0.07717	5.199e-07	3657	27.7647		C	T	0.0086296	0.167465	0.770425	0.827923	345210		TRUE
rs9614418		ebi-a-GCST90001408	Naive-mature B cell %B cell	G	C	0.0005	-2.179	0.4823	6.418e-06	3657	17.4281		G	C	0.0132549	0.240282	0.649181	0.711284	345210		TRUE
rs974368		ebi-a-GCST90001408	Naive-mature B cell %B cell	A	G	0.5141	-0.1154	0.025	4.08e-06	3657	24.4806		A	G	0.596081	-0.0932554	0.151024	0.536913	345210		TRUE
rs10410260		ebi-a-GCST90002049	CD45 on Mo MDSC	T	C	0.9041	0.2822	0.0633	8.84708e-06	1570	21.9566		T	C	0.91623	0.243089	0.267855	0.364122	345210		TRUE
rs11070797		ebi-a-GCST90002049	CD45 on Mo MDSC	T	C	0.0618	0.3519	0.0769	5.12201e-06	1570	22.8444		T	C	0.0597757	0.188354	0.311714	0.545676	345210		TRUE
rs111704828		ebi-a-GCST90002049	CD45 on Mo MDSC	T	C	0.0226	-0.5854	0.1236	2.374e-06	1570	24.1039		T	C	0.0429572	0.226464	0.376052	0.547032	345210		TRUE
rs139648605		ebi-a-GCST90002049	CD45 on Mo MDSC	G	A	0.0682	0.3404	0.07249	2.88403e-06	1570	23.4372		G	A	0.123609	0.0949251	0.228588	0.677946	345210		TRUE
rs142164490		ebi-a-GCST90002049	CD45 on Mo MDSC	A	T	0.0099	-1.008	0.1949	2.60399e-07	1570	31.8676		A	T	0.0155311	0.156438	0.627622	0.803164	345210		TRUE
rs145290654		ebi-a-GCST90002049	CD45 on Mo MDSC	A	G	0.0204	0.6077	0.1319	4.38904e-06	1570	23.4905		A	G	0.041457	-0.041956	0.375821	0.91111	345210		TRUE
rs145907787		ebi-a-GCST90002049	CD45 on Mo MDSC	A	G	0.0115	-0.7882	0.1748	6.96194e-06	1570	22.4647		A	G	9.62869e-05	-1.09088	6.08931	0.857823	345210		TRUE
rs147320610		ebi-a-GCST90002049	CD45 on Mo MDSC	T	C	0.0038	-1.27	0.2865	9.89191e-06	1570	19.3843		T	C	0.0414651	0.874753	0.250917	0.00048988	345210		TRUE
rs17719731		ebi-a-GCST90002049	CD45 on Mo MDSC	G	A	0.0169	-0.6414	0.1446	9.82992e-06	1570	21.7318		G	A	0.0214592	-0.284304	0.497045	0.56733	345210		TRUE
rs41270829		ebi-a-GCST90002049	CD45 on Mo MDSC	T	G	0.1682	0.2225	0.04912	6.35404e-06	1570	22.0262		T	G	0.198591	0.21149	0.186143	0.255884	345210		TRUE
rs6696776		ebi-a-GCST90002049	CD45 on Mo MDSC	C	T	0.8541	-0.232	0.05083	5.433e-06	1570	21.3197		C	T	0.732974	-0.0954175	0.168513	0.571235	345210		TRUE
rs73116504		ebi-a-GCST90002049	CD45 on Mo MDSC	G	A	0.0293	0.495	0.1102	7.53095e-06	1570	22.1633		G	A	0.00725716	0.57882	0.897973	0.519196	345210		TRUE
rs76204403		ebi-a-GCST90002049	CD45 on Mo MDSC	A	G	0.0096	-0.8701	0.1823	1.986e-06	1570	22.9031		A	G	0.00990247	0.769383	0.782685	0.325605	345210		TRUE
rs79805545		ebi-a-GCST90002049	CD45 on Mo MDSC	C	T	0.0255	0.5593	0.1176	2.14102e-06	1570	24.7624		C	T	0.0195324	0.121013	0.539698	0.822583	345210		TRUE
rs7983916		ebi-a-GCST90002049	CD45 on Mo MDSC	G	A	0.1369	0.2355	0.05274	8.51805e-06	1570	20.8234		G	A	0.0560227	-0.366578	0.317249	0.247889	345210		TRUE
rs8091698		ebi-a-GCST90002049	CD45 on Mo MDSC	T	C	0.2809	-0.1825	0.04027	6.25504e-06	1570	21.3858		T	C	0.328213	0.369105	0.157151	0.0188374	345210		TRUE
rs9566131		ebi-a-GCST90002049	CD45 on Mo MDSC	T	G	0.1436	0.2539	0.05283	1.68101e-06	1570	25.2624		T	G	0.204434	0.138598	0.183589	0.450289	345210		TRUE
rs111741301		ebi-a-GCST90001749	CD20 on IgD+ CD38- naive	C	G	0.0592	0.3444	0.07403	3.51998e-06	1834	24.5288		C	G	0.0121751	-1.03652	0.682237	0.128688	345210		TRUE
rs11199370		ebi-a-GCST90001749	CD20 on IgD+ CD38- naive	A	G	0.0998	0.2497	0.05583	8.19294e-06	1834	20.7565		A	G	0.0580764	0.193127	0.322857	0.549719	345210		TRUE
rs112695918		ebi-a-GCST90001749	CD20 on IgD+ CD38- naive	C	T	0.0046	1.187	0.2474	1.754e-06	1834	23.9471		C	T	0.0218568	0.30667	0.5233	0.557855	345210		TRUE
rs115329330		ebi-a-GCST90001749	CD20 on IgD+ CD38- naive	C	G	0.0188	-0.649	0.1347	1.57801e-06	1834	28.9176		C	G	0.0803398	-0.34983	0.270856	0.196506	345210		TRUE
rs11920066		ebi-a-GCST90001749	CD20 on IgD+ CD38- naive	C	T	0.0575	0.3359	0.07368	5.46701e-06	1834	22.6813		C	T	0.0448175	-0.0546919	0.355367	0.877687	345210		TRUE
rs12470912		ebi-a-GCST90001749	CD20 on IgD+ CD38- naive	A	G	0.1598	0.2166	0.04663	3.64704e-06	1834	23.3743		A	G	0.174198	0.144991	0.195734	0.458842	345210		TRUE
rs13061533		ebi-a-GCST90001749	CD20 on IgD+ CD38- naive	T	C	0.181	0.2044	0.04395	3.54299e-06	1834	22.977		T	C	0.129146	-0.0334686	0.219676	0.878907	345210		TRUE
rs138448626		ebi-a-GCST90001749	CD20 on IgD+ CD38- naive	T	C	0.0823	-0.2856	0.06212	4.55397e-06	1834	22.8537		T	C	0.0264799	-0.814933	0.46248	0.0780531	345210		TRUE
rs143959146		ebi-a-GCST90001749	CD20 on IgD+ CD38- naive	A	G	0.0354	0.4165	0.09377	9.44909e-06	1834	21.964		A	G	0.0916103	0.22228	0.257531	0.388072	345210		TRUE
rs1495924		ebi-a-GCST90001749	CD20 on IgD+ CD38- naive	G	T	0.3978	-0.1614	0.03478	3.71801e-06	1834	23.1538		G	T	0.211833	-0.153238	0.18077	0.396608	345210		TRUE
rs189077909		ebi-a-GCST90001749	CD20 on IgD+ CD38- naive	A	G	0.0134	-0.6429	0.1447	9.44909e-06	1834	20.2423		A	G	0.0557728	0.263236	0.334578	0.431417	345210		TRUE
rs2066399		ebi-a-GCST90001749	CD20 on IgD+ CD38- naive	A	G	0.8244	0.2252	0.04528	7.22404e-07	1834	27.301		A	G	0.835483	0.280508	0.202327	0.165622	345210		TRUE
rs3959642		ebi-a-GCST90001749	CD20 on IgD+ CD38- naive	G	A	0.6701	-0.1656	0.03639	5.66005e-06	1834	22.4852		G	A	0.737915	-0.212595	0.167892	0.20542	345210		TRUE
rs4270172		ebi-a-GCST90001749	CD20 on IgD+ CD38- naive	A	G	0.744	-0.2012	0.03904	2.83602e-07	1834	28.6928		A	G	0.69253	-0.0351133	0.159469	0.825725	345210		TRUE
rs73810453		ebi-a-GCST90001749	CD20 on IgD+ CD38- naive	T	A	0.0488	0.3559	0.07745	4.62296e-06	1834	21.7992		T	A	0.0121995	1.18075	0.662988	0.0749221	345210		TRUE
rs9808998		ebi-a-GCST90001749	CD20 on IgD+ CD38- naive	C	T	0.3997	0.1621	0.03481	3.44199e-06	1834	23.3956		C	T	0.36826	0.178514	0.154098	0.246682	345210		TRUE
rs116985795		ebi-a-GCST90002113	HLA DR on HLA DR+ T cell	A	G	0.0719	0.2231	0.04997	8.28896e-06	3060	20.4496		A	G	0.0327431	1.00413	0.417089	0.0160635	345210		TRUE
rs117406069		ebi-a-GCST90002113	HLA DR on HLA DR+ T cell	A	C	0.0281	0.3669	0.07838	2.97201e-06	3060	22.6514		A	C	0.0458436	-0.0553689	0.35599	0.8764	345210		TRUE
rs11771690		ebi-a-GCST90002113	HLA DR on HLA DR+ T cell	G	A	0.0051	0.8254	0.1837	7.25003e-06	3060	21.2892		G	A	0.0114522	-1.04	0.70561	0.14051	345210		TRUE
rs11931648		ebi-a-GCST90002113	HLA DR on HLA DR+ T cell	C	T	0.4761	0.1186	0.026	5.31398e-06	3060	21.6093		C	T	0.257312	0.0837147	0.168536	0.61939	345210		TRUE
rs12449199		ebi-a-GCST90002113	HLA DR on HLA DR+ T cell	G	T	0.3064	-0.2433	0.02779	3.30293e-18	3060	78.9253		G	T	0.330462	-0.237612	0.156487	0.128909	345210		TRUE
rs146706846		ebi-a-GCST90002113	HLA DR on HLA DR+ T cell	T	A	0.0023	-1.232	0.2783	9.94695e-06	3060	21.4512		T	A	0.0328042	-0.185966	0.416536	0.655267	345210		TRUE
rs17512470		ebi-a-GCST90002113	HLA DR on HLA DR+ T cell	A	G	0.0325	-0.3282	0.07295	7.09496e-06	3060	20.856		A	G	0.00411439	-1.04302	1.15678	0.36724	345210		TRUE
rs2027912		ebi-a-GCST90002113	HLA DR on HLA DR+ T cell	C	T	0.3497	-0.1282	0.02844	6.82307e-06	3060	23.0309		C	T	0.326781	-0.0302243	0.162979	0.852877	345210		TRUE
rs246230		ebi-a-GCST90002113	HLA DR on HLA DR+ T cell	T	C	0.1008	0.2228	0.04453	5.96994e-07	3060	27.7677		T	C	0.130952	-0.110595	0.217761	0.61154	345210		TRUE
rs2526231		ebi-a-GCST90002113	HLA DR on HLA DR+ T cell	T	A	0.998	1.366	0.3062	8.46292e-06	3060	22.9497		T	A	0.937434	0.699082	0.303996	0.0214684	345210		TRUE
rs2584732		ebi-a-GCST90002113	HLA DR on HLA DR+ T cell	A	G	0.4075	-0.119	0.02611	5.36402e-06	3060	21.0551		A	G	0.453362	0.106335	0.147874	0.472084	345210		TRUE
rs34590422		ebi-a-GCST90002113	HLA DR on HLA DR+ T cell	A	C	0.5059	0.1194	0.02621	5.43501e-06	3060	21.9514		A	C	0.336757	-0.0152994	0.156875	0.922309	345210		TRUE
rs4565150		ebi-a-GCST90002113	HLA DR on HLA DR+ T cell	C	T	0.4907	-0.1261	0.02601	1.30101e-06	3060	24.4993		C	T	0.447945	-0.181403	0.148726	0.222575	345210		TRUE
rs4588375		ebi-a-GCST90002113	HLA DR on HLA DR+ T cell	T	A	0.6642	0.1233	0.02767	8.67102e-06	3060	20.8799		T	A	0.668374	0.0472823	0.157484	0.763998	345210		TRUE
rs55899966		ebi-a-GCST90002113	HLA DR on HLA DR+ T cell	T	C	0.1137	0.1871	0.04126	5.99998e-06	3060	21.7286		T	C	0.0566278	-0.543187	0.330609	0.100385	345210		TRUE
rs609101		ebi-a-GCST90002113	HLA DR on HLA DR+ T cell	T	C	0.091	0.2019	0.0455	9.39204e-06	3060	20.7627		T	C	0.108651	0.00971827	0.239233	0.967597	345210		TRUE
rs62131098		ebi-a-GCST90002113	HLA DR on HLA DR+ T cell	A	G	0.0596	-0.2656	0.05729	3.69803e-06	3060	24.3742		A	G	0.0389403	-0.296202	0.384115	0.440632	345210		TRUE
rs7211380		ebi-a-GCST90002113	HLA DR on HLA DR+ T cell	G	A	0.0626	0.2569	0.05285	1.228e-06	3060	23.8711		G	A	0.0984024	0.315046	0.243811	0.196298	345210		TRUE
rs74633806		ebi-a-GCST90002113	HLA DR on HLA DR+ T cell	C	T	0.033	0.3291	0.07246	5.76806e-06	3060	21.2851		C	T	0.0342456	-0.222093	0.405783	0.584159	345210		TRUE
rs10750504		ebi-a-GCST90001406	Memory B cell %B cell	A	C	0.1135	-0.1775	0.03942	6.93202e-06	3657	23.3212		A	C	0.208255	0.0302497	0.181342	0.867519	345210		TRUE
rs112570989		ebi-a-GCST90001406	Memory B cell %B cell	T	C	0.0149	-0.4739	0.1022	3.63203e-06	3657	24.2566		T	C	0.0240175	-0.334674	0.484598	0.489804	345210		TRUE
rs115405874		ebi-a-GCST90001406	Memory B cell %B cell	G	A	0.0037	0.9926	0.2014	8.60994e-07	3657	26.7439		G	A	0.0570558	-0.504874	0.327599	0.123285	345210		TRUE
rs116391651		ebi-a-GCST90001406	Memory B cell %B cell	A	G	0.0161	0.426	0.09616	9.69393e-06	3657	21.1357		A	G	0.0261662	0.883965	0.488612	0.0704304	345210		TRUE
rs116844769		ebi-a-GCST90001406	Memory B cell %B cell	A	G	0.0662	0.2839	0.05066	2.26199e-08	3657	36.7883		A	G	0.0350336	-0.390422	0.404526	0.334478	345210		TRUE
rs140191306		ebi-a-GCST90001406	Memory B cell %B cell	T	C	0.0179	-0.4176	0.09392	8.96396e-06	3657	22.5485		T	C	0.00571639	-1.03681	0.999258	0.299466	345210		TRUE
rs145123647		ebi-a-GCST90001406	Memory B cell %B cell	T	C	0.003	-1.082	0.2244	1.48898e-06	3657	25.7775		T	C	0.0300272	0.826537	0.432472	0.0559796	345210		TRUE
rs149876490		ebi-a-GCST90001406	Memory B cell %B cell	T	C	0.0027	-1.002	0.224	7.993e-06	3657	19.87		T	C	0.0667203	0.0919937	0.295647	0.755678	345210		TRUE
rs329966		ebi-a-GCST90001406	Memory B cell %B cell	G	A	0.5425	0.1104	0.02479	8.72509e-06	3657	22.2475		G	A	0.661132	-0.11587	0.155896	0.457331	345210		TRUE
rs35698683		ebi-a-GCST90001406	Memory B cell %B cell	G	A	0.0447	-0.2768	0.05925	3.09899e-06	3657	24.074		G	A	0.0621431	0.37851	0.310876	0.223391	345210		TRUE
rs4658141		ebi-a-GCST90001406	Memory B cell %B cell	C	T	0.3805	-0.1354	0.02587	1.73201e-07	3657	31.8655		C	T	0.365382	-0.0302422	0.15412	0.844434	345210		TRUE
rs55710170		ebi-a-GCST90001406	Memory B cell %B cell	A	G	0.1181	-0.1745	0.03783	4.11604e-06	3657	23.3314		A	G	0.0954865	0.0540284	0.246598	0.826576	345210		TRUE
rs60515154		ebi-a-GCST90001406	Memory B cell %B cell	T	C	0.7517	0.1306	0.02887	6.30304e-06	3657	23.4207		T	C	0.826665	0.101826	0.195576	0.602614	345210		TRUE
rs61896866		ebi-a-GCST90001406	Memory B cell %B cell	A	G	0.2428	0.1294	0.0287	6.71506e-06	3657	22.6427		A	G	0.141118	-0.276324	0.216347	0.201523	345210		TRUE
rs62398379		ebi-a-GCST90001406	Memory B cell %B cell	C	T	0.4032	0.1256	0.0259	1.28301e-06	3657	27.9612		C	T	0.35348	-0.196291	0.154656	0.204364	345210		TRUE
rs690488		ebi-a-GCST90001406	Memory B cell %B cell	A	C	0.8588	0.1701	0.03602	2.43703e-06	3657	25.8292		A	C	0.720428	-0.106109	0.166108	0.522957	345210		TRUE
rs72635970		ebi-a-GCST90001406	Memory B cell %B cell	G	T	0.0444	0.3572	0.06109	5.44703e-09	3657	40.0062		G	T	0.0330492	-0.436047	0.414276	0.292546	345210		TRUE
rs72844588		ebi-a-GCST90001406	Memory B cell %B cell	A	G	0.0913	0.2178	0.04314	4.671e-07	3657	28.9972		A	G	0.150621	-0.0751253	0.206218	0.715634	345210		TRUE
rs72914692		ebi-a-GCST90001406	Memory B cell %B cell	A	G	0.018	0.4209	0.09317	6.44896e-06	3657	23.035		A	G	0.0181304	-0.104155	0.555034	0.851146	345210		TRUE
rs7412746		ebi-a-GCST90001406	Memory B cell %B cell	T	C	0.5153	-0.138	0.02542	6.03295e-08	3657	35.1043		T	C	0.5559	0.12485	0.149266	0.402916	345210		TRUE
rs75766272		ebi-a-GCST90001406	Memory B cell %B cell	T	C	0.0201	-0.468	0.08646	6.601e-08	3657	31.809		T	C	0.0737476	0.322028	0.28752	0.262707	345210		TRUE
rs76477280		ebi-a-GCST90001406	Memory B cell %B cell	G	A	0.0206	0.4292	0.08807	1.14301e-06	3657	27.3719		G	A	0.0169254	-0.584059	0.586087	0.318988	345210		TRUE
rs77312528		ebi-a-GCST90001406	Memory B cell %B cell	G	T	0.0107	-0.6233	0.1256	7.26993e-07	3657	30.3117		G	T	0.0116121	-0.505876	0.712323	0.477594	345210		TRUE
rs77762131		ebi-a-GCST90001406	Memory B cell %B cell	C	G	0.045	0.2733	0.05819	2.73401e-06	3657	23.6162		C	G	0.00752997	0.475364	0.865424	0.582811	345210		TRUE
rs895377		ebi-a-GCST90001406	Memory B cell %B cell	A	G	0.3683	-0.1351	0.02599	2.13e-07	3657	31.3072		A	G	0.423956	-0.320302	0.15138	0.034355	345210		TRUE
rs9270558		ebi-a-GCST90001406	Memory B cell %B cell	A	G	0.5249	-0.1488	0.03249	4.79899e-06	3657	40.8138		A	G	0.425167	0.0213111	0.150518	0.887408	345210		TRUE
rs9492229		ebi-a-GCST90001406	Memory B cell %B cell	C	T	0.9556	0.3141	0.06101	2.74998e-07	3657	30.8577		C	T	0.975958	-0.146593	0.483005	0.761507	345210		TRUE
rs9584780		ebi-a-GCST90001406	Memory B cell %B cell	C	T	0.0257	0.3691	0.07708	1.754e-06	3657	25.1076		C	T	0.0086296	0.167465	0.770425	0.827923	345210		TRUE
rs10279688		ebi-a-GCST90001444	CD20- CD38- %lymphocyte	T	C	0.0115	0.4968	0.1101	6.54199e-06	3658	20.6309		T	C	0.0065634	0.501431	0.874689	0.566464	345210		TRUE
rs111737298		ebi-a-GCST90001444	CD20- CD38- %lymphocyte	G	A	0.0596	0.2263	0.05029	7.01407e-06	3658	21.1088		G	A	0.045497	0.667892	0.257262	0.00942736	345210		TRUE
rs11203884		ebi-a-GCST90001444	CD20- CD38- %lymphocyte	T	C	0.1643	-0.1469	0.03262	6.83502e-06	3658	21.7946		T	C	0.160736	0.288665	0.200121	0.149175	345210		TRUE
rs117308259		ebi-a-GCST90001444	CD20- CD38- %lymphocyte	C	T	0.0066	-0.7613	0.1499	4.02096e-07	3658	27.9981		C	T	0.022086	-0.0196029	0.502665	0.968892	345210		TRUE
rs118073973		ebi-a-GCST90001444	CD20- CD38- %lymphocyte	A	T	0.0402	0.2924	0.06168	2.20999e-06	3658	24.2813		A	T	0.0106585	-0.522872	0.71606	0.465265	345210		TRUE
rs16955339		ebi-a-GCST90001444	CD20- CD38- %lymphocyte	T	G	0.0377	0.3075	0.06234	8.46292e-07	3658	25.2562		T	G	0.0307003	0.547624	0.420327	0.192625	345210		TRUE
rs182720746		ebi-a-GCST90001444	CD20- CD38- %lymphocyte	T	C	0.0089	0.6295	0.1319	1.88599e-06	3658	25.7384		T	C	0.0339961	0.184068	0.417662	0.659423	345210		TRUE
rs2215848		ebi-a-GCST90001444	CD20- CD38- %lymphocyte	A	G	0.0118	0.5046	0.1124	7.40901e-06	3658	21.8396		A	G	0.00816791	-0.315883	0.833725	0.704776	345210		TRUE
rs2339996		ebi-a-GCST90001444	CD20- CD38- %lymphocyte	A	G	0.7802	-0.1476	0.02879	3.12299e-07	3658	27.5233		A	G	0.810694	-0.180801	0.189083	0.338971	345210		TRUE
rs308820		ebi-a-GCST90001444	CD20- CD38- %lymphocyte	C	T	0.7571	-0.1261	0.02837	8.97491e-06	3658	21.5077		C	T	0.658302	0.0914354	0.156172	0.558226	345210		TRUE
rs34666228		ebi-a-GCST90001444	CD20- CD38- %lymphocyte	T	G	0.2346	0.1512	0.02817	8.46292e-08	3658	30.2647		T	G	0.249368	0.134194	0.170396	0.430964	345210		TRUE
rs35639639		ebi-a-GCST90001444	CD20- CD38- %lymphocyte	C	T	0.2063	0.1354	0.03002	6.72295e-06	3658	22.0823		C	T	0.182129	0.0673219	0.190107	0.723244	345210		TRUE
rs36071180		ebi-a-GCST90001444	CD20- CD38- %lymphocyte	A	G	0.1597	0.1556	0.03334	3.19198e-06	3658	23.9126		A	G	0.0548323	0.330224	0.327608	0.313461	345210		TRUE
rs4619804		ebi-a-GCST90001444	CD20- CD38- %lymphocyte	C	A	0.6963	0.1217	0.02734	8.77991e-06	3658	23.0456		C	A	0.660294	0.329603	0.155844	0.0344342	345210		TRUE
rs55767134		ebi-a-GCST90001444	CD20- CD38- %lymphocyte	C	G	0.1837	-0.1443	0.03132	4.19402e-06	3658	22.9746		C	G	0.150658	-0.206553	0.208622	0.322135	345210		TRUE
rs59902361		ebi-a-GCST90001444	CD20- CD38- %lymphocyte	A	G	0.0496	-0.2517	0.05532	5.53898e-06	3658	21.9681		A	G	0.0619492	-0.17968	0.29931	0.548297	345210		TRUE
rs6125184		ebi-a-GCST90001444	CD20- CD38- %lymphocyte	A	G	0.5914	-0.1164	0.02472	2.60699e-06	3658	24.0977		A	G	0.5509	-0.0565865	0.149186	0.704464	345210		TRUE
rs62311900		ebi-a-GCST90001444	CD20- CD38- %lymphocyte	T	C	0.1736	-0.1405	0.03168	9.44191e-06	3658	20.8255		T	C	0.113158	0.0150716	0.237328	0.949364	345210		TRUE
rs6906886		ebi-a-GCST90001444	CD20- CD38- %lymphocyte	A	T	0.903	0.1807	0.04053	8.55008e-06	3658	21.0331		A	T	0.910384	-0.315101	0.260772	0.226916	345210		TRUE
rs709082		ebi-a-GCST90001444	CD20- CD38- %lymphocyte	C	A	0.3682	0.1135	0.02504	6.03698e-06	3658	22.0446		C	A	0.613972	0.213504	0.151314	0.158244	345210		TRUE
rs75839951		ebi-a-GCST90001444	CD20- CD38- %lymphocyte	G	T	0.0585	-0.2457	0.05199	2.38199e-06	3658	24.4749		G	T	0.0788332	0.00757377	0.278775	0.978326	345210		TRUE
rs77510701		ebi-a-GCST90001444	CD20- CD38- %lymphocyte	A	C	0.0484	-0.2605	0.05636	3.92103e-06	3658	22.9972		A	C	0.0103964	-0.523441	0.704915	0.457749	345210		TRUE
rs78301150		ebi-a-GCST90001444	CD20- CD38- %lymphocyte	A	G	0.0033	-1.031	0.2228	3.84698e-06	3658	25.7442		A	G	0.0676707	-0.27575	0.301251	0.360008	345210		TRUE
rs11068290		ebi-a-GCST90001402	Sw mem %B cell	T	C	0.0231	-0.407	0.08203	7.305e-07	3657	27.5313		T	C	0.0315932	-0.136208	0.426886	0.749671	345210		TRUE
rs11204752		ebi-a-GCST90001402	Sw mem %B cell	C	T	0.5387	0.1189	0.02561	3.58501e-06	3657	25.8627		C	T	0.516704	-0.145073	0.148146	0.327454	345210		TRUE
rs114917376		ebi-a-GCST90001402	Sw mem %B cell	G	A	0.0958	0.1985	0.04285	3.74197e-06	3657	25.1214		G	A	0.0990222	0.0850032	0.245584	0.729248	345210		TRUE
rs138919897		ebi-a-GCST90001402	Sw mem %B cell	G	A	0.0019	-1.348	0.3023	8.49298e-06	3657	25.3646		G	A	0.00874225	-0.399548	0.798606	0.616859	345210		TRUE
rs140191306		ebi-a-GCST90001402	Sw mem %B cell	T	C	0.0179	-0.4624	0.09477	1.11199e-06	3657	27.6846		T	C	0.00571639	-1.03681	0.999258	0.299466	345210		TRUE
rs1519529		ebi-a-GCST90001402	Sw mem %B cell	G	C	0.2363	0.1327	0.02951	7.13806e-06	3657	23.3784		G	C	0.160944	-0.0851125	0.201572	0.672847	345210		TRUE
rs17405603		ebi-a-GCST90001402	Sw mem %B cell	T	A	0.2841	-0.1414	0.02795	4.40301e-07	3657	29.97		T	A	0.29552	-0.247685	0.162311	0.127013	345210		TRUE
rs2105800		ebi-a-GCST90001402	Sw mem %B cell	A	G	0.4881	-0.1181	0.02607	6.11406e-06	3657	25.6536		A	G	0.617907	-0.163782	0.1528	0.283776	345210		TRUE
rs2450220		ebi-a-GCST90001402	Sw mem %B cell	T	C	0.816	0.1522	0.03212	2.24698e-06	3657	25.6027		T	C	0.933717	0.117285	0.295886	0.69182	345210		TRUE
rs55658041		ebi-a-GCST90001402	Sw mem %B cell	T	G	0.0037	1.008	0.2105	1.75102e-06	3657	27.5865		T	G	0.0138307	0.821756	0.610954	0.178613	345210		TRUE
rs72757888		ebi-a-GCST90001402	Sw mem %B cell	T	C	0.01	-0.5733	0.1213	2.36701e-06	3657	23.9415		T	C	0.0553338	-0.264028	0.316483	0.404137	345210		TRUE
rs73426855		ebi-a-GCST90001402	Sw mem %B cell	C	T	0.1471	0.1769	0.03524	5.427e-07	3657	28.9273		C	T	0.222948	-0.00141786	0.179088	0.993683	345210		TRUE
rs9265880		ebi-a-GCST90001402	Sw mem %B cell	C	T	0.4717	-0.1543	0.0316	1.096e-06	3657	43.8914		C	T	0.205231	-0.214749	0.184282	0.243887	345210		TRUE
rs140875293		ebi-a-GCST90002092	CD11b on Gr MDSC	A	C	0.0092	0.9991	0.2115	2.56898e-06	1244	23.0207		A	C	0.014387	0.389879	0.600911	0.516459	345210		TRUE
rs147394990		ebi-a-GCST90002092	CD11b on Gr MDSC	A	G	0.0016	-2.283	0.5032	6.29593e-06	1244	21.032		A	G	0.0130412	0.984871	0.634481	0.120603	345210		TRUE
rs78378365		ebi-a-GCST90002092	CD11b on Gr MDSC	T	C	0.0024	-1.93	0.4066	2.323e-06	1244	22.5554		T	C	0.0165801	1.01363	0.568621	0.07465	345210		TRUE
rs10416809		ebi-a-GCST90002036	CD80 on CD62L+ myeloid DC	T	C	0.4202	0.125	0.02824	9.89897e-06	2871	22.0107		T	C	0.416175	-0.05211	0.149684	0.727741	345210		TRUE
rs10733750		ebi-a-GCST90002036	CD80 on CD62L+ myeloid DC	C	T	0.4342	0.1359	0.02789	1.17001e-06	2871	26.2731		C	T	0.257928	-0.146737	0.168038	0.382533	345210		TRUE
rs111689986		ebi-a-GCST90002036	CD80 on CD62L+ myeloid DC	T	C	0.1945	0.1564	0.03533	9.96093e-06	2871	22.1595		T	C	0.069183	0.526153	0.292229	0.0717844	345210		TRUE
rs11178308		ebi-a-GCST90002036	CD80 on CD62L+ myeloid DC	A	C	0.0051	0.9646	0.1945	7.52108e-07	2871	27.348		A	C	0.0746188	-0.248887	0.285215	0.382865	345210		TRUE
rs1146465		ebi-a-GCST90002036	CD80 on CD62L+ myeloid DC	G	A	0.6075	-0.1371	0.02851	1.58599e-06	2871	25.9497		G	A	0.39991	-0.0163217	0.150795	0.913807	345210		TRUE
rs116671753		ebi-a-GCST90002036	CD80 on CD62L+ myeloid DC	C	T	0.0009	-2.005	0.4511	9.11297e-06	2871	20.8926		C	T	0.0183659	0.087379	0.531255	0.869356	345210		TRUE
rs117930014		ebi-a-GCST90002036	CD80 on CD62L+ myeloid DC	A	G	0.0092	-0.6508	0.1463	9.00907e-06	2871	22.3252		A	G	0.0369221	0.363981	0.393754	0.355284	345210		TRUE
rs12199079		ebi-a-GCST90002036	CD80 on CD62L+ myeloid DC	G	T	0.4422	0.2265	0.02793	7.5405e-16	2871	74.495		G	T	0.250296	-0.176944	0.171121	0.301123	345210		TRUE
rs12237829		ebi-a-GCST90002036	CD80 on CD62L+ myeloid DC	T	G	0.2234	0.1493	0.03348	8.52099e-06	2871	22.3631		T	G	0.305275	0.108597	0.161625	0.501642	345210		TRUE
rs139795227		ebi-a-GCST90002036	CD80 on CD62L+ myeloid DC	C	A	0.0479	-0.5867	0.06432	1.35613e-19	2871	92.9961		C	A	0.0276223	-0.468879	0.474708	0.32329	345210		TRUE
rs142175829		ebi-a-GCST90002036	CD80 on CD62L+ myeloid DC	C	T	0.0054	-0.9346	0.1895	8.54201e-07	2871	27.1737		C	T	0.0161579	-0.263511	0.605366	0.66335	345210		TRUE
rs143918998		ebi-a-GCST90002036	CD80 on CD62L+ myeloid DC	C	T	0.011	0.5932	0.1317	6.97798e-06	2871	22.1355		C	T	0.00750125	0.4199	0.855359	0.623494	345210		TRUE
rs145212011		ebi-a-GCST90002036	CD80 on CD62L+ myeloid DC	A	G	0.0026	-1.225	0.2743	8.24708e-06	2871	22.5045		A	G	0.0334015	-0.191382	0.424002	0.651721	345210		TRUE
rs146503240		ebi-a-GCST90002036	CD80 on CD62L+ myeloid DC	T	C	0.0453	0.3138	0.06679	2.75702e-06	2871	24.646		T	C	0.0358001	0.0149918	0.402084	0.970258	345210		TRUE
rs149094296		ebi-a-GCST90002036	CD80 on CD62L+ myeloid DC	G	C	0.0044	-1.077	0.208	2.41802e-07	2871	29.4554		G	C	0.00758662	1.23427	0.505003	0.0145225	345210		TRUE
rs35142187		ebi-a-GCST90002036	CD80 on CD62L+ myeloid DC	T	C	0.0162	0.473	0.1061	8.53198e-06	2871	20.6069		T	C	0.095819	-0.755963	0.271707	0.00539796	345210		TRUE
rs398462		ebi-a-GCST90002036	CD80 on CD62L+ myeloid DC	C	T	0.497	-0.1251	0.02757	5.88898e-06	2871	22.6262		C	T	0.543772	0.218893	0.149218	0.142394	345210		TRUE
rs6445484		ebi-a-GCST90002036	CD80 on CD62L+ myeloid DC	G	A	0.8964	0.4659	0.04526	1.96381e-24	2871	120.526		G	A	0.963564	-0.00190183	0.385844	0.996067	345210		TRUE
rs73434317		ebi-a-GCST90002036	CD80 on CD62L+ myeloid DC	C	T	0.0016	-1.49	0.3362	9.69393e-06	2871	20.4951		C	T	0.04534	0.381005	0.361967	0.292526	345210		TRUE
rs7757423		ebi-a-GCST90002036	CD80 on CD62L+ myeloid DC	A	G	0.5662	-0.1295	0.02814	4.41296e-06	2871	23.8315		A	G	0.697382	0.0777804	0.161601	0.630297	345210		TRUE
rs77891122		ebi-a-GCST90002036	CD80 on CD62L+ myeloid DC	C	T	0.0275	-0.3803	0.08505	8.09208e-06	2871	22.367		C	T	0.0127244	-0.124696	0.664524	0.851153	345210		TRUE
rs78587782		ebi-a-GCST90002036	CD80 on CD62L+ myeloid DC	A	C	0.2172	-0.1527	0.0333	4.741e-06	2871	22.9301		A	C	0.192186	-0.453412	0.188713	0.0162765	345210		TRUE
rs79470163		ebi-a-GCST90002036	CD80 on CD62L+ myeloid DC	C	T	0.0319	0.3666	0.07766	2.45901e-06	2871	24.0147		C	T	0.0021602	-1.02367	1.65437	0.536069	345210		TRUE
rs972360		ebi-a-GCST90002036	CD80 on CD62L+ myeloid DC	T	G	0.0118	-0.6229	0.1262	8.40698e-07	2871	26.1982		T	G	0.0307228	0.451447	0.43338	0.297557	345210		TRUE
rs9812720		ebi-a-GCST90002036	CD80 on CD62L+ myeloid DC	C	T	0.0117	0.582	0.1271	4.89598e-06	2871	22.6515		C	T	0.0353721	-0.304177	0.389753	0.435135	345210		TRUE
rs9875875		ebi-a-GCST90002036	CD80 on CD62L+ myeloid DC	A	G	0.1156	0.1999	0.04347	4.41398e-06	2871	23.635		A	G	0.0662413	-0.28184	0.298094	0.344417	345210		TRUE

## Sheet: Supplementary Table 4
Results of the causal effect of inflammatory proteins on chondrosarcoma
Outcome	Exposure(GWAS Catalog Accession Number)	Trait	No.of SNP	Method	OR(95% CI)	P	PRESSO Global p	Egger intercept p	Q Pvalue
Chondrosarcoma	GCST90274821	Monocyte chemoattractant protein-1 levels	29	IVW	2.847(1.515, 5.349)	0.00115224	0.959	0.574069	0.955812
			29	Weighted median	2.105(0.886, 5.001)	0.0916684
			29	Weighted mode	2.48(0.811, 7.587)	0.122574
			29	MR Egger	2.193(0.732, 6.573)	0.172133
Chondrosarcoma	GCST90274820	Leukemia inhibitory factor receptor levels	27	IVW	2.706(1.353, 5.412)	0.00486999	0.751	0.0646851	0.757759
			27	Weighted median	4.304(1.509, 12.277)	0.0063498
			27	Weighted mode	4.966(1.686, 14.628)	0.00735311
			27	MR Egger	8.027(2.183, 29.522)	0.00435961
Chondrosarcoma	GCST90274829	Neurotrophin-3 levels	32	IVW	3.203(1.266, 8.107)	0.0140003	0.1	0.283793	0.0944681
			32	Weighted median	4.595(1.37, 15.416)	0.0135407
			32	Weighted mode	7.266(0.841, 62.777)	0.0811669
			32	MR Egger	8.015(1.212, 53.02)	0.0389657
Chondrosarcoma	GCST90274810	Interleukin-24 levels	17	IVW	4.43(1.265, 15.509)	0.0199071	0.390333	0.825969	0.359125
			17	Weighted median	5.414(0.933, 31.42)	0.0597513
			17	Weighted mode	4.019(0.271, 59.689)	0.327245
			17	MR Egger	3.276(0.173, 62.051)	0.441361
Chondrosarcoma	GCST90274767	C-C motif chemokine 23 levels	31	IVW	2.09(1.12, 3.897)	0.0204973	0.88	0.948895	0.856575
			31	Weighted median	2.31(1.043, 5.112)	0.0389448
			31	Weighted mode	2.123(0.965, 4.67)	0.0711382
			31	MR Egger	2.045(0.832, 5.027)	0.129711

## Sheet: Supplementary Table 5
The instrumental variables for significant inflammatory protein used in MR analyses
SNP		Exposure: inflammatory protein											Outcome: chondrosarcoma								Steiger test
		Traits ID	Traits	Effect Allele	Other Allele	Eaf	Beta	Se	P	Samplesize	F-statistic		Effect Allele	Other Allele	Eaf	Beta	Se	P	Samplesize
rs11214549		GCST90274821	Monocyte chemoattractant protein-1 levels	A	G	0.0305	-0.1673	0.0376	8.61e-06	14732	24.4226		A	G	0.0546212	-0.113205	0.328265	0.730202	345210		TRUE
rs117265389		GCST90274821	Monocyte chemoattractant protein-1 levels	C	G	0.0256	0.1734	0.0377	4.24e-06	14733	22.1304		C	G	0.0297153	0.458729	0.431015	0.287194	345210		TRUE
rs117317477		GCST90274821	Monocyte chemoattractant protein-1 levels	T	G	0.0125	-0.3227	0.0704	4.57e-06	11725	30.2156		T	G	0.0494256	-0.208781	0.352487	0.553643	345210		TRUE
rs117510656		GCST90274821	Monocyte chemoattractant protein-1 levels	T	C	0.9806	-0.2587	0.0562	4.16e-06	14285	36.4622		T	C	0.976339	0.0720071	0.489942	0.883155	345210		TRUE
rs11870164		GCST90274821	Monocyte chemoattractant protein-1 levels	T	C	0.2772	0.0751	0.013	7.61e-09	14733	33.3685		T	C	0.288518	0.116382	0.162107	0.472798	345210		TRUE
rs12075		GCST90274821	Monocyte chemoattractant protein-1 levels	A	G	0.5552	0.1694	0.0113	8.39e-51	14730	211.746		A	G	0.531792	0.0274466	0.148627	0.853489	345210		TRUE
rs12133241		GCST90274821	Monocyte chemoattractant protein-1 levels	T	G	0.8345	0.0728	0.0157	3.54e-06	14713	21.5673		T	G	0.844596	0.194835	0.204038	0.33963	345210		TRUE
rs12367122		GCST90274821	Monocyte chemoattractant protein-1 levels	A	G	0.1756	0.0739	0.0159	3.35e-06	14284	22.6182		A	G	0.173987	0.107403	0.192866	0.577609	345210		TRUE
rs142018247		GCST90274821	Monocyte chemoattractant protein-1 levels	T	C	0.02	0.1966	0.0442	8.67e-06	14726	22.3428		T	C	0.0297181	0.813185	0.453187	0.0727545	345210		TRUE
rs146186562		GCST90274821	Monocyte chemoattractant protein-1 levels	T	G	0.9789	-0.2293	0.0497	3.96e-06	14285	31.0901		T	G	0.966858	-0.479876	0.414557	0.247043	345210		TRUE
rs148307902		GCST90274821	Monocyte chemoattractant protein-1 levels	A	G	0.0243	0.2553	0.0538	2.08e-06	13798	42.7712		A	G	0.0117248	-0.293949	0.63179	0.641743	345210		TRUE
rs149604038		GCST90274821	Monocyte chemoattractant protein-1 levels	C	G	0.9851	-0.2813	0.0556	4.21e-07	13798	32.1218		C	G	0.98892	-0.496635	0.742036	0.503313	345210		TRUE
rs1788443		GCST90274821	Monocyte chemoattractant protein-1 levels	T	C	0.5055	-0.0537	0.0119	6.4e-06	14285	20.6211		T	C	0.46841	0.114788	0.148582	0.439785	345210		TRUE
rs181998213		GCST90274821	Monocyte chemoattractant protein-1 levels	T	C	0.9872	0.3723	0.0695	8.47e-08	14285	50.2082		T	C	0.953793	-0.0790784	0.360906	0.826564	345210		TRUE
rs1846616		GCST90274821	Monocyte chemoattractant protein-1 levels	A	T	0.362	0.0856	0.0119	6.33e-13	14719	49.9803		A	T	0.352327	0.146237	0.154711	0.344543	345210		TRUE
rs190108694		GCST90274821	Monocyte chemoattractant protein-1 levels	A	G	0.0286	-0.2084	0.0455	4.64e-06	11325	27.3905		A	G	0.0180603	0.198987	0.558872	0.721802	345210		TRUE
rs207311		GCST90274821	Monocyte chemoattractant protein-1 levels	T	C	0.6697	0.0579	0.0126	4.32e-06	14285	21.2149		T	C	0.641149	0.253982	0.154958	0.101205	345210		TRUE
rs2544916		GCST90274821	Monocyte chemoattractant protein-1 levels	A	T	0.9698	0.1653	0.0366	6.29e-06	14720	23.5944		A	T	0.97478	1.01507	0.470971	0.0311408	345210		TRUE
rs34292320		GCST90274821	Monocyte chemoattractant protein-1 levels	T	C	0.2742	-0.0684	0.0134	3.32e-07	14285	26.6474		T	C	0.261145	-0.0321949	0.168619	0.848578	345210		TRUE
rs352082		GCST90274821	Monocyte chemoattractant protein-1 levels	C	G	0.1269	0.0788	0.0178	9.56e-06	14284	19.6786		C	G	0.074798	0.0106794	0.282334	0.969827	345210		TRUE
rs35728689		GCST90274821	Monocyte chemoattractant protein-1 levels	A	G	0.0959	0.3004	0.0198	5.44e-52	14732	234.162		A	G	0.0785482	0.512844	0.270005	0.0575135	345210		TRUE
rs4682862		GCST90274821	Monocyte chemoattractant protein-1 levels	A	G	0.6154	0.0576	0.0122	2.34e-06	14285	22.4669		A	G	0.651278	0.172733	0.155816	0.267617	345210		TRUE
rs72730728		GCST90274821	Monocyte chemoattractant protein-1 levels	A	T	0.9416	0.1238	0.0272	5.33e-06	14285	24.1159		A	T	0.938948	0.0979774	0.305487	0.748419	345210		TRUE
rs7619350		GCST90274821	Monocyte chemoattractant protein-1 levels	A	G	0.118	0.0986	0.0201	9.32e-07	11764	23.8504		A	G	0.124843	0.144896	0.223062	0.515966	345210		TRUE
rs77128226		GCST90274821	Monocyte chemoattractant protein-1 levels	T	C	0.0875	-0.1063	0.0218	1.08e-06	14285	25.8191		T	C	0.0548721	-0.348502	0.320515	0.276897	345210		TRUE
rs77344300		GCST90274821	Monocyte chemoattractant protein-1 levels	T	C	0.0491	-0.1381	0.0293	2.44e-06	14733	26.2809		T	C	0.0455614	-0.0638198	0.35855	0.858728	345210		TRUE
rs79697698		GCST90274821	Monocyte chemoattractant protein-1 levels	T	C	0.0136	-0.348	0.0653	9.86e-08	13752	44.8226		T	C	0.0506035	-0.491809	0.334146	0.141065	345210		TRUE
rs9324105		GCST90274821	Monocyte chemoattractant protein-1 levels	T	C	0.1395	-0.0775	0.0175	9.49e-06	14285	20.6255		T	C	0.151252	-0.176452	0.208795	0.398056	345210		TRUE
rs9942602		GCST90274821	Monocyte chemoattractant protein-1 levels	T	C	0.4922	0.0618	0.0117	1.28e-07	14728	28.168		T	C	0.398793	-0.0400869	0.151297	0.791043	345210		TRUE
rs112883732		GCST90274820	Leukemia inhibitory factor receptor levels	A	G	0.2266	0.0639	0.0144	9.1e-06	11784	16.8864		A	G	0.155507	-0.0427394	0.204358	0.834339	345210		TRUE
rs115938660		GCST90274820	Leukemia inhibitory factor receptor levels	T	C	0.0215	-0.2181	0.0467	3.01e-06	11770	23.6001		T	C	0.0308748	0.33226	0.428675	0.438289	345210		TRUE
rs117117000		GCST90274820	Leukemia inhibitory factor receptor levels	A	G	0.961	0.1586	0.0333	1.91e-06	11784	22.2568		A	G	0.940811	0.216654	0.31103	0.486071	345210		TRUE
rs1275374		GCST90274820	Leukemia inhibitory factor receptor levels	A	G	0.4056	-0.0611	0.0137	8.2e-06	11336	20.4388		A	G	0.398053	-0.122177	0.150727	0.417604	345210		TRUE
rs12754806		GCST90274820	Leukemia inhibitory factor receptor levels	A	G	0.4817	0.0563	0.0122	3.94e-06	11768	18.6518		A	G	0.437127	0.012945	0.148903	0.930723	345210		TRUE
rs143212977		GCST90274820	Leukemia inhibitory factor receptor levels	A	G	0.0184	0.2467	0.0558	9.82e-06	11336	24.9724		A	G	0.020294	0.955962	0.533313	0.0730533	345210		TRUE
rs147006060		GCST90274820	Leukemia inhibitory factor receptor levels	A	G	0.0179	-0.2602	0.0566	4.28e-06	11775	28.0915		A	G	0.0254757	-0.598102	0.479322	0.212102	345210		TRUE
rs1604713		GCST90274820	Leukemia inhibitory factor receptor levels	A	C	0.9399	-0.1451	0.0322	6.6e-06	11336	27.0233		A	C	0.914533	-0.50158	0.265754	0.0591085	345210		TRUE
rs1690678		GCST90274820	Leukemia inhibitory factor receptor levels	A	C	0.1109	0.0904	0.0192	2.5e-06	11784	19.0182		A	C	0.135459	0.0472406	0.218014	0.828453	345210		TRUE
rs2289779		GCST90274820	Leukemia inhibitory factor receptor levels	T	G	0.5419	0.0788	0.0134	4.09e-09	11336	35.0498		T	G	0.527847	-0.0581788	0.148293	0.69482	345210		TRUE
rs2569006		GCST90274820	Leukemia inhibitory factor receptor levels	T	G	0.4142	-0.0553	0.0125	9.69e-06	11780	17.5048		T	G	0.364611	-0.0743069	0.153656	0.628673	345210		TRUE
rs41307428		GCST90274820	Leukemia inhibitory factor receptor levels	T	C	0.067	0.2027	0.0299	1.21e-11	11774	60.7828		T	C	0.118159	0.469815	0.222971	0.0351115	345210		TRUE
rs452976		GCST90274820	Leukemia inhibitory factor receptor levels	T	C	0.8025	0.0692	0.0153	6.1e-06	11770	17.8903		T	C	0.834862	-0.0631954	0.199032	0.750853	345210		TRUE
rs4689540		GCST90274820	Leukemia inhibitory factor receptor levels	T	C	0.5834	0.0611	0.0138	9.53e-06	11336	20.6049		T	C	0.574087	0.189611	0.14939	0.204358	345210		TRUE
rs4937122		GCST90274820	Leukemia inhibitory factor receptor levels	T	G	0.9129	0.1262	0.0248	3.61e-07	11336	28.7789		T	G	0.895671	0.152467	0.242925	0.530244	345210		TRUE
rs6002001		GCST90274820	Leukemia inhibitory factor receptor levels	A	G	0.0043	0.6489	0.1417	4.66e-06	6861	24.8206		A	G	0.000453949	-1.06383	3.6961	0.77348	345210		TRUE
rs62258077		GCST90274820	Leukemia inhibitory factor receptor levels	T	C	0.6603	-0.063	0.013	1.26e-06	11762	20.9763		T	C	0.752439	0.0400798	0.171188	0.814886	345210		TRUE
rs635634		GCST90274820	Leukemia inhibitory factor receptor levels	T	C	0.1918	-0.2885	0.0153	2.61e-79	11784	312.077		T	C	0.201855	-0.457882	0.185344	0.0134946	345210		TRUE
rs6671847		GCST90274820	Leukemia inhibitory factor receptor levels	A	G	0.4812	-0.0604	0.0135	7.67e-06	11336	20.6826		A	G	0.454093	0.096865	0.147929	0.512592	345210		TRUE
rs7047277		GCST90274820	Leukemia inhibitory factor receptor levels	T	C	0.6218	0.0558	0.0126	9.49e-06	11774	17.2646		T	C	0.568982	-0.19742	0.149483	0.186607	345210		TRUE
rs72730728		GCST90274820	Leukemia inhibitory factor receptor levels	A	T	0.9403	0.1414	0.0302	2.84e-06	11336	25.4993		A	T	0.938948	0.0979774	0.305487	0.748419	345210		TRUE
rs72837682		GCST90274820	Leukemia inhibitory factor receptor levels	T	C	0.7807	-0.08	0.0172	3.3e-06	11336	24.8925		T	C	0.717892	0.104985	0.166649	0.528709	345210		TRUE
rs73157388		GCST90274820	Leukemia inhibitory factor receptor levels	T	C	0.9229	-0.1306	0.0285	4.6e-06	11336	27.5781		T	C	0.889024	0.221801	0.240073	0.355544	345210		TRUE
rs778016		GCST90274820	Leukemia inhibitory factor receptor levels	A	G	0.2875	-0.0681	0.0145	2.65e-06	9883	18.8093		A	G	0.316177	-0.0764113	0.159122	0.631081	345210		TRUE
rs78981063		GCST90274820	Leukemia inhibitory factor receptor levels	A	G	0.9558	-0.1377	0.0302	5.13e-06	11784	18.9061		A	G	0.957919	0.370511	0.366401	0.311913	345210		TRUE
rs8059299		GCST90274820	Leukemia inhibitory factor receptor levels	A	G	0.8941	0.1051	0.0232	5.89e-06	11336	23.758		A	G	0.882497	0.0559277	0.227701	0.805977	345210		TRUE
rs9313148		GCST90274820	Leukemia inhibitory factor receptor levels	C	G	0.1414	-0.0824	0.0173	1.91e-06	11777	19.4447		C	G	0.115236	-0.153015	0.23327	0.51185	345210		TRUE
rs1009409		GCST90274829	Neurotrophin-3 levels	T	G	0.3857	0.0552	0.0121	5.07e-06	14295	20.6676		T	G	0.388518	0.0629716	0.151255	0.677169	345210		TRUE
rs10121142		GCST90274829	Neurotrophin-3 levels	A	T	0.263	-0.0633	0.0139	5.26e-06	12844	19.9788		A	T	0.320285	-0.187271	0.157613	0.234766	345210		TRUE
rs1017982		GCST90274829	Neurotrophin-3 levels	A	G	0.2606	0.0623	0.014	8.59e-06	14296	21.4123		A	G	0.266997	0.0947326	0.16783	0.572444	345210		TRUE
rs10780690		GCST90274829	Neurotrophin-3 levels	T	G	0.5265	0.0557	0.012	3.46e-06	14296	22.1455		T	G	0.533321	-0.14607	0.148263	0.32452	345210		TRUE
rs111981019		GCST90274829	Neurotrophin-3 levels	A	C	0.9635	-0.2188	0.0495	9.86e-06	12800	43.2391		A	C	0.957669	-0.647112	0.27625	0.0191558	345210		TRUE
rs11225042		GCST90274829	Neurotrophin-3 levels	A	C	0.8737	-0.0973	0.0203	1.64e-06	12412	25.9837		A	C	0.846415	-0.0508639	0.206436	0.80538	345210		TRUE
rs112418830		GCST90274829	Neurotrophin-3 levels	T	C	0.0567	0.1366	0.0263	2.06e-07	14296	28.5881		T	C	0.0733418	0.436412	0.282543	0.122447	345210		TRUE
rs113313831		GCST90274829	Neurotrophin-3 levels	T	C	0.1667	-0.0827	0.0187	9.76e-06	12412	23.6252		T	C	0.275016	-0.054382	0.165099	0.74186	345210		TRUE
rs116906009		GCST90274829	Neurotrophin-3 levels	T	C	0.9745	-0.1839	0.041	7.28e-06	14727	24.7914		T	C	0.992939	1.01717	0.854154	0.23371	345210		TRUE
rs11756802		GCST90274829	Neurotrophin-3 levels	A	T	0.0444	-0.1414	0.0319	9.31e-06	14296	24.2929		A	T	0.0630657	-0.0913188	0.30742	0.766429	345210		TRUE
rs12517801		GCST90274829	Neurotrophin-3 levels	A	G	0.3609	-0.0555	0.0121	4.5e-06	14726	20.9515		A	G	0.460909	-0.103965	0.149019	0.485388	345210		TRUE
rs145686993		GCST90274829	Neurotrophin-3 levels	C	G	0.0161	-0.2464	0.0539	4.84e-06	14257	27.4721		C	G	0.0130467	0.727545	0.660697	0.27082	345210		TRUE
rs146532158		GCST90274829	Neurotrophin-3 levels	T	C	0.0249	-0.1859	0.0386	1.46e-06	14741	24.7762		T	C	0.0253672	-0.584425	0.471641	0.215298	345210		TRUE
rs17537796		GCST90274829	Neurotrophin-3 levels	A	C	0.9866	-0.2571	0.0553	3.33e-06	14254	24.9526		A	C	0.982688	-0.244475	0.563378	0.664329	345210		TRUE
rs185208766		GCST90274829	Neurotrophin-3 levels	T	C	0.0142	0.3291	0.0722	5.16e-06	9893	30.0831		T	C	0.00158901	2.37592	0.826019	0.004023	345210		TRUE
rs188129302		GCST90274829	Neurotrophin-3 levels	T	C	0.018	-0.2607	0.0577	6.24e-06	12412	29.8891		T	C	0.0402383	-0.43001	0.39341	0.27438	345210		TRUE
rs2034246		GCST90274829	Neurotrophin-3 levels	A	C	0.5677	0.0582	0.012	1.23e-06	14296	23.8044		A	C	0.589584	0.13656	0.150104	0.362943	345210		TRUE
rs2107473		GCST90274829	Neurotrophin-3 levels	A	G	0.0175	-0.2393	0.0507	2.36e-06	13394	26.4233		A	G	0.015464	-0.650808	0.631785	0.302958	345210		TRUE
rs2213143		GCST90274829	Neurotrophin-3 levels	T	C	0.0687	-0.1139	0.0253	6.73e-06	14296	23.7684		T	C	0.073008	-0.454698	0.283031	0.108158	345210		TRUE
rs255889		GCST90274829	Neurotrophin-3 levels	A	G	0.9203	-0.0937	0.0212	9.88e-06	14731	18.9946		A	G	0.915837	0.329346	0.264028	0.212253	345210		TRUE
rs2846299		GCST90274829	Neurotrophin-3 levels	A	G	0.3022	0.0582	0.0125	3.22e-06	14721	21.0572		A	G	0.299497	-0.287164	0.16	0.0726892	345210		TRUE
rs28735437		GCST90274829	Neurotrophin-3 levels	C	G	0.1435	-0.1168	0.0164	1.06e-12	14737	49.5797		C	G	0.112666	0.206802	0.235389	0.379644	345210		TRUE
rs3218587		GCST90274829	Neurotrophin-3 levels	A	G	0.0429	0.1364	0.0294	3.49e-06	14744	22.5576		A	G	0.0228245	1.04369	0.50329	0.038104	345210		TRUE
rs5751454		GCST90274829	Neurotrophin-3 levels	T	C	0.0287	0.1823	0.0398	4.64e-06	13680	25.3902		T	C	0.0380977	0.779293	0.387068	0.0440809	345210		TRUE
rs58399805		GCST90274829	Neurotrophin-3 levels	A	T	0.0799	0.1106	0.022	4.98e-07	14737	26.5494		A	T	0.096898	-0.125532	0.250456	0.61622	345210		TRUE
rs7250584		GCST90274829	Neurotrophin-3 levels	T	C	0.0529	-0.117	0.026	6.8e-06	14743	20.2477		T	C	0.0450075	-0.424055	0.353784	0.230673	345210		TRUE
rs72652073		GCST90274829	Neurotrophin-3 levels	C	G	0.3811	0.058	0.0125	3.48e-06	14296	22.719		C	G	0.378324	0.0284304	0.152606	0.85221	345210		TRUE
rs73166403		GCST90274829	Neurotrophin-3 levels	T	C	0.1114	-0.092	0.02	4.22e-06	14296	23.9927		T	C	0.111609	-0.210577	0.234482	0.369159	345210		TRUE
rs77065501		GCST90274829	Neurotrophin-3 levels	T	C	0.0135	0.326	0.0721	6.14e-06	10754	30.5222		T	C	0.0158895	-0.993016	0.610659	0.10392	345210		TRUE
rs77109322		GCST90274829	Neurotrophin-3 levels	T	C	0.0423	0.1398	0.0313	7.95e-06	14744	23.3808		T	C	0.0549107	-0.118274	0.325632	0.716444	345210		TRUE
rs79759094		GCST90274829	Neurotrophin-3 levels	A	G	0.0638	-0.1163	0.0251	3.6e-06	14728	23.8323		A	G	0.0602856	-0.285656	0.312412	0.36053	345210		TRUE
rs871910		GCST90274829	Neurotrophin-3 levels	T	C	0.2256	-0.0632	0.0141	7.39e-06	14296	19.9769		T	C	0.225647	-0.030584	0.177794	0.863422	345210		TRUE
rs11256610		GCST90274810	Interleukin-24 levels	A	G	0.0145	0.3005	0.0641	2.76e-06	10850	28.0683		A	G	0.00141448	-1.09916	2.1387	0.607294	345210		TRUE
rs116790447		GCST90274810	Interleukin-24 levels	T	C	0.0521	0.1729	0.0371	3.16e-06	9453	27.9887		T	C	0.0393932	0.169032	0.388331	0.66336	345210		TRUE
rs117613902		GCST90274810	Interleukin-24 levels	A	G	0.9862	-0.3	0.0657	4.97e-06	10850	26.6398		A	G	0.996387	-0.402402	1.19504	0.736322	345210		TRUE
rs12275648		GCST90274810	Interleukin-24 levels	T	C	0.3114	-0.0696	0.0155	7.11e-06	10277	21.3904		T	C	0.237503	-0.336217	0.172991	0.0519493	345210		TRUE
rs12588414		GCST90274810	Interleukin-24 levels	A	G	0.2361	0.0753	0.0169	8.37e-06	10273	21.0501		A	G	0.188083	0.371111	0.187848	0.0482003	345210		TRUE
rs143986178		GCST90274810	Interleukin-24 levels	A	G	0.0144	0.2969	0.0644	4.02e-06	10850	27.2114		A	G	0.00282868	1.8145	0.68276	0.0078701	345210		TRUE
rs145295031		GCST90274810	Interleukin-24 levels	A	T	0.014	0.3063	0.0647	2.2e-06	11287	29.306		A	T	0.01245	0.64077	0.648283	0.322952	345210		TRUE
rs145450029		GCST90274810	Interleukin-24 levels	T	G	0.0246	-0.2153	0.0484	8.65e-06	11784	26.2677		T	G	0.0231485	0.493308	0.504622	0.328283	345210		TRUE
rs145660089		GCST90274810	Interleukin-24 levels	T	C	0.0274	0.2004	0.0446	7.01e-06	11779	25.2625		T	C	0.0136515	0.957141	0.635087	0.131784	345210		TRUE
rs145891540		GCST90274810	Interleukin-24 levels	T	G	0.0315	0.1913	0.0422	5.81e-06	11772	26.3401		T	G	0.0165741	-0.380995	0.579562	0.510934	345210		TRUE
rs167018		GCST90274810	Interleukin-24 levels	A	G	0.4443	0.0657	0.0136	1.36e-06	11336	24.2096		A	G	0.458183	0.130926	0.148327	0.377409	345210		TRUE
rs2165910		GCST90274810	Interleukin-24 levels	A	G	0.7371	0.0674	0.015	7.01e-06	11768	20.752		A	G	0.731279	0.154915	0.16646	0.352038	345210		TRUE
rs2341294		GCST90274810	Interleukin-24 levels	A	G	0.0716	-0.1318	0.028	2.51e-06	9900	22.9119		A	G	0.0824746	-0.260265	0.262832	0.32206	345210		TRUE
rs60306270		GCST90274810	Interleukin-24 levels	A	G	0.1398	-0.0886	0.0191	3.51e-06	11781	22.2809		A	G	0.0865684	0.150099	0.262893	0.568032	345210		TRUE
rs61997688		GCST90274810	Interleukin-24 levels	T	C	0.8019	-0.0757	0.017	8.47e-06	11772	21.4681		T	C	0.862827	0.123611	0.212892	0.561491	345210		TRUE
rs73169406		GCST90274810	Interleukin-24 levels	A	G	0.1327	0.111	0.0207	8.22e-08	11337	32.2382		A	G	0.104454	-0.0685858	0.241603	0.776503	345210		TRUE
rs7401175		GCST90274810	Interleukin-24 levels	A	T	0.2392	0.0892	0.0195	4.78e-06	7943	23.0635		A	T	0.163437	-0.00697418	0.202435	0.972517	345210		TRUE
rs11256610		GCST90274810	Interleukin-24 levels	A	G	0.0145	0.3005	0.0641	2.76e-06	10850	28.0683		A	G	0.00141448	-1.09916	2.1387	0.607294	345210		TRUE
rs116790447		GCST90274810	Interleukin-24 levels	T	C	0.0521	0.1729	0.0371	3.16e-06	9453	27.9887		T	C	0.0393932	0.169032	0.388331	0.66336	345210		TRUE
rs117613902		GCST90274810	Interleukin-24 levels	A	G	0.9862	-0.3	0.0657	4.97e-06	10850	26.6398		A	G	0.996387	-0.402402	1.19504	0.736322	345210		TRUE
rs12275648		GCST90274810	Interleukin-24 levels	T	C	0.3114	-0.0696	0.0155	7.11e-06	10277	21.3904		T	C	0.237503	-0.336217	0.172991	0.0519493	345210		TRUE
rs12588414		GCST90274810	Interleukin-24 levels	A	G	0.2361	0.0753	0.0169	8.37e-06	10273	21.0501		A	G	0.188083	0.371111	0.187848	0.0482003	345210		TRUE
rs143986178		GCST90274810	Interleukin-24 levels	A	G	0.0144	0.2969	0.0644	4.02e-06	10850	27.2114		A	G	0.00282868	1.8145	0.68276	0.0078701	345210		TRUE
rs145295031		GCST90274810	Interleukin-24 levels	A	T	0.014	0.3063	0.0647	2.2e-06	11287	29.306		A	T	0.01245	0.64077	0.648283	0.322952	345210		TRUE
rs145450029		GCST90274810	Interleukin-24 levels	T	G	0.0246	-0.2153	0.0484	8.65e-06	11784	26.2677		T	G	0.0231485	0.493308	0.504622	0.328283	345210		TRUE
rs145660089		GCST90274810	Interleukin-24 levels	T	C	0.0274	0.2004	0.0446	7.01e-06	11779	25.2625		T	C	0.0136515	0.957141	0.635087	0.131784	345210		TRUE
rs145891540		GCST90274810	Interleukin-24 levels	T	G	0.0315	0.1913	0.0422	5.81e-06	11772	26.3401		T	G	0.0165741	-0.380995	0.579562	0.510934	345210		TRUE
rs167018		GCST90274810	Interleukin-24 levels	A	G	0.4443	0.0657	0.0136	1.36e-06	11336	24.2096		A	G	0.458183	0.130926	0.148327	0.377409	345210		TRUE
rs2165910		GCST90274810	Interleukin-24 levels	A	G	0.7371	0.0674	0.015	7.01e-06	11768	20.752		A	G	0.731279	0.154915	0.16646	0.352038	345210		TRUE
rs2341294		GCST90274810	Interleukin-24 levels	A	G	0.0716	-0.1318	0.028	2.51e-06	9900	22.9119		A	G	0.0824746	-0.260265	0.262832	0.32206	345210		TRUE
rs60306270		GCST90274810	Interleukin-24 levels	A	G	0.1398	-0.0886	0.0191	3.51e-06	11781	22.2809		A	G	0.0865684	0.150099	0.262893	0.568032	345210		TRUE
rs61997688		GCST90274810	Interleukin-24 levels	T	C	0.8019	-0.0757	0.017	8.47e-06	11772	21.4681		T	C	0.862827	0.123611	0.212892	0.561491	345210		TRUE
rs73169406		GCST90274810	Interleukin-24 levels	A	G	0.1327	0.111	0.0207	8.22e-08	11337	32.2382		A	G	0.104454	-0.0685858	0.241603	0.776503	345210		TRUE
rs7401175		GCST90274810	Interleukin-24 levels	A	T	0.2392	0.0892	0.0195	4.78e-06	7943	23.0635		A	T	0.163437	-0.00697418	0.202435	0.972517	345210		TRUE
rs1001495		GCST90274767	C-C motif chemokine 23 levels	T	C	0.9113	0.0983	0.0215	4.83e-06	13650	21.3535		T	C	0.906685	0.133197	0.253239	0.598906	345210		TRUE
rs11017721		GCST90274767	C-C motif chemokine 23 levels	A	G	0.1154	0.0971	0.0186	1.79e-07	14288	27.553		A	G	0.100209	0.125021	0.23971	0.601981	345210		TRUE
rs113959305		GCST90274767	C-C motif chemokine 23 levels	T	C	0.0559	-0.1397	0.0285	9.5e-07	13224	27.2926		T	C	0.0317969	-0.238472	0.437658	0.585835	345210		TRUE
rs116683909		GCST90274767	C-C motif chemokine 23 levels	A	G	0.0278	-0.21	0.0426	8.24e-07	14724	35.1781		A	G	0.0271056	-0.438995	0.468001	0.348233	345210		TRUE
rs117639761		GCST90274767	C-C motif chemokine 23 levels	A	C	0.9561	-0.3246	0.0413	3.85e-15	14736	131.484		A	C	0.979025	0.257282	0.507933	0.612486	345210		TRUE
rs12103669		GCST90274767	C-C motif chemokine 23 levels	A	G	0.0234	-0.1778	0.0402	9.74e-06	14734	21.3165		A	G	0.00860592	-1.01275	0.776527	0.192164	345210		TRUE
rs12204524		GCST90274767	C-C motif chemokine 23 levels	C	G	0.9291	0.1164	0.0237	9.04e-07	14727	26.3315		C	G	0.950235	0.128265	0.344194	0.709405	345210		TRUE
rs12949647		GCST90274767	C-C motif chemokine 23 levels	A	G	0.7287	-0.0643	0.0137	2.69e-06	14288	23.3922		A	G	0.700592	0.0722016	0.161098	0.654018	345210		TRUE
rs146074782		GCST90274767	C-C motif chemokine 23 levels	A	G	0.0116	-0.3061	0.0626	1.01e-06	12935	27.8472		A	G	0.0116587	0.801899	0.673737	0.233958	345210		TRUE
rs17092563		GCST90274767	C-C motif chemokine 23 levels	C	G	0.9774	-0.202	0.0445	5.64e-06	14733	26.6029		C	G	0.990927	-0.702787	0.759056	0.354514	345210		TRUE
rs17735284		GCST90274767	C-C motif chemokine 23 levels	A	T	0.0922	0.0927	0.0202	4.45e-06	14725	21.2096		A	T	0.0573273	0.0487369	0.319642	0.878814	345210		TRUE
rs1926742		GCST90274767	C-C motif chemokine 23 levels	A	G	0.3093	0.0574	0.0125	4.39e-06	14725	20.7554		A	G	0.314032	0.0413761	0.159262	0.795019	345210		TRUE
rs2263318		GCST90274767	C-C motif chemokine 23 levels	A	G	0.0765	-0.1027	0.0232	9.57e-06	14735	21.9891		A	G	0.0137567	0.143712	0.622975	0.817559	345210		TRUE
rs2870238		GCST90274767	C-C motif chemokine 23 levels	T	C	0.4869	0.0574	0.0114	4.78e-07	14736	24.2958		T	C	0.45363	0.161684	0.149275	0.278751	345210		TRUE
rs2905095		GCST90274767	C-C motif chemokine 23 levels	T	C	0.3078	0.0664	0.0148	7.24e-06	11337	21.3356		T	C	0.321349	0.292702	0.15909	0.06579	345210		TRUE
rs376974828		GCST90274767	C-C motif chemokine 23 levels	T	C	0.0385	-0.1724	0.039	9.85e-06	10696	23.5837		T	C	0.0203358	0.0686075	0.529358	0.896879	345210		TRUE
rs4317138		GCST90274767	C-C motif chemokine 23 levels	T	C	0.6736	0.0585	0.0127	4.1e-06	14288	21.5307		T	C	0.662784	-0.062221	0.157096	0.692054	345210		TRUE
rs438811		GCST90274767	C-C motif chemokine 23 levels	T	C	0.2405	0.0669	0.0138	1.25e-06	14720	24.1037		T	C	0.236511	-0.0049512	0.175416	0.977482	345210		TRUE
rs4719850		GCST90274767	C-C motif chemokine 23 levels	T	C	0.5907	-0.0548	0.0118	3.42e-06	14726	21.412		T	C	0.711959	0.0630324	0.163713	0.700224	345210		TRUE
rs536720979		GCST90274767	C-C motif chemokine 23 levels	A	G	0.0138	0.2618	0.0591	9.43e-06	11760	21.9765		A	G	0.00556939	-1.04008	0.984996	0.291005	345210		TRUE
rs6497967		GCST90274767	C-C motif chemokine 23 levels	T	C	0.3198	-0.0547	0.0123	8.7e-06	14729	19.1955		T	C	0.376551	0.0276419	0.15311	0.856732	345210		TRUE
rs712048		GCST90274767	C-C motif chemokine 23 levels	A	C	0.1497	-0.5147	0.0158	8.99e-233	14723	1064.62		A	C	0.121613	-0.447755	0.225255	0.0468371	345210		TRUE
rs73071153		GCST90274767	C-C motif chemokine 23 levels	A	G	0.0393	-0.1497	0.0319	2.7e-06	14728	24.9617		A	G	0.0316442	0.0311415	0.422586	0.941255	345210		TRUE
rs73114426		GCST90274767	C-C motif chemokine 23 levels	A	G	0.0846	0.0948	0.0207	4.66e-06	14731	20.5308		A	G	0.100888	0.299453	0.247534	0.226378	345210		TRUE
rs74127049		GCST90274767	C-C motif chemokine 23 levels	C	G	0.608	0.0603	0.0132	4.92e-06	13422	23.3002		C	G	0.592463	-0.0963755	0.156441	0.537861	345210		TRUE
rs74491711		GCST90274767	C-C motif chemokine 23 levels	A	G	0.048	0.1273	0.0278	4.67e-06	14735	21.8524		A	G	0.0554186	0.192893	0.323262	0.550701	345210		TRUE
rs77083410		GCST90274767	C-C motif chemokine 23 levels	C	G	0.0223	0.224	0.0416	7.26e-08	14734	32.3035		C	G	0.0370912	-0.156972	0.392755	0.6894	345210		TRUE
rs77354000		GCST90274767	C-C motif chemokine 23 levels	A	G	0.9788	-0.2064	0.0437	2.32e-06	14735	26.0939		A	G	0.978461	0.211132	0.518248	0.683716	345210		TRUE
rs77527696		GCST90274767	C-C motif chemokine 23 levels	T	C	0.0298	-0.2538	0.0465	4.81e-08	13829	51.6939		T	C	0.033015	0.100489	0.40261	0.802902	345210		TRUE
rs79960240		GCST90274767	C-C motif chemokine 23 levels	T	G	0.0143	-0.2384	0.0537	9.02e-06	14249	22.8635		T	G	0.00825332	-1.04244	0.802779	0.194101	345210		TRUE
rs80014265		GCST90274767	C-C motif chemokine 23 levels	T	C	0.0514	0.1307	0.0289	6.11e-06	14736	24.5851		T	C	0.03772	0.70524	0.274511	0.0101969	345210		TRUE

## Sheet: Supplementary Table 6
Causal effects of immune traits associated with chondrosarcoma on inflammatory protein associated with chondrosarcoma
Exposure	Outcome	nsnp	Methods	OR(95% CI)	P
CD19 on Plasma Blast-Plasma Cell	Interleukin-24 levels	24	IVW	0.941(0.902, 0.982)	0.00466578
HLA DR++ monocyte Absolute Count	C-C motif chemokine 23 levels	25	IVW	1.029(1.005, 1.053)	0.0173395
CD45 on Monocytic Myeloid-Derived Suppressor Cells	Neurotrophin-3 levels	17	IVW	0.955(0.917, 0.993)	0.0217068
CD20 on IgD+ CD38- naive B cell	Monocyte chemoattractant protein-1 levels	18	IVW	1.032(1.003, 1.062)	0.0304375
Monocyte Absolute Count	Interleukin-24 levels	29	IVW	0.978(0.956, 0.9999)	0.0490831

## Sheet: Supplementary Table 7
The mediation effect of immune cell on chondrosarcoma via inflammatory protein
Exposure	Outcome	Mediator	Total effect	Direct effect	Mediation effect	P	Mediated proportion (%) (95% CI)
			β (95% CI)
CD19 on Plasma Blast-Plasma Cell	chondrosarcoma	Interleukin-24 levels	0.581(0.112, 1.051)	0.664(0.185, 1.143)	-0.083(-0.177, 0.011)	0.0740101	-0.142(-0.304, 0.02)
HLA DR++ monocyte Absolute Count	chondrosarcoma	C-C motif chemokine 23 levels	-0.287(-0.532, -0.042)	-0.308(-0.555, -0.062)	0.021(-0.005, 0.0469)	0.0969061	-0.073(-0.163, 0.017)
CD45 on Monocytic Myeloid-Derived Suppressor Cells	chondrosarcoma	Neurotrophin-3 levels	-0.346(-0.649, -0.043)	-0.292(-0.602, 0.018)	-0.054(-0.12, 0.012)	0.0934604	0.156(-0.034, 0.347)
CD20 on IgD+ CD38- naive B cell	chondrosarcoma	Monocyte chemoattractant protein-1 levels	0.424(0.05, 0.799)	0.399(0.023, 0.775)	0.025(-0.01, 0.06)	0.144248	0.059(-0.023, 0.141)
Monocyte Absolute Count	chondrosarcoma	Interleukin-24 levels	-0.241(-0.441, -0.042)	-0.21(-0.414, -0.007)	-0.031(-0.073, 0.012)	0.13456	0.127(-0.048, 0.303)
